# Supplementary material for: Perspectives of the Saudi medical students toward the impact of lockdowns on their physical activity level and lifestyle during the COVID-19 pandemic
Source: PeerJ. 2023 Jan 20;11:e14725. doi: 10.7717/peerj.14725 (PMC9869774; doi:10.7717/peerj.14725)
Supplement: Supplemental Information 1 [file peerj-11-14725-s001.csv]

ID	Age	Gender	Specialty	Level	AnyChronicDisea	ChronicDisease	ExerBefore	ExsImpacted	Online_Active	Online_home	Online_ActivityLevel	Online_weightgain	Online_psych	Online_appeal	Online_studylevel	semester_hours	Online_sitting	Practical_attend	VPA_dyas	VPA_time	VPA	MPA_days	MPA_time	MPA	Walk_days	Walk_time	Walking	total_PA	pa_cat	BMIcat	SpecialtyCat	specialty_cat	GPA	Studyyear	GPAcat	ExerBefore_Di	ExsImpacted_Di	Online_ActivityLevel_Di	Online_weightgain_Di	Online_psych_Di	Weight	Height	Height_m	BMI
1	21	2	3	8	No		5	2	Agree	Agree	4	1	2	Agree	Agree	12-14	4-6	2-4	#NULL!	#NULL!	0	#NULL!	#NULL!	0	#NULL!	#NULL!	0	0	1.00	1.00	0	1	4.80	4	2.00	1.00	2.00	1.00	2.00	2.00	63.0	159.0	1.59	24.92
2	22	2	2	8	Yes	Asthma	5	3	Disagree	Neutral	1	1	5	Agree	Neutral	18-20	4-6	5-7	#NULL!	#NULL!	0	#NULL!	#NULL!	0	#NULL!	#NULL!	0	0	1.00	0.00	0	1	4.50	4	2.00	1.00	2.00	2.00	2.00	1.00	43.0	156.0	1.56	17.67
3	22	1	1	8	No		4	3	Disagree	Neutral	4	4	2	Natural	Agree	15-17	4-6	2-4	#NULL!	#NULL!	0	#NULL!	#NULL!	0	#NULL!	#NULL!	0	0	1.00	2.00	0	1	4.50	4	2.00	1.00	2.00	1.00	1.00	2.00	78.0	167.0	1.67	27.97
4	21	2	1	8	No		4	2	Agree	Strongly agree	4	2	4	Disagree	Neutral	12-14	1-3	2-4	#NULL!	#NULL!	0	#NULL!	#NULL!	0	#NULL!	#NULL!	0	0	1.00	1.00	0	1	4.50	4	2.00	1.00	2.00	1.00	2.00	1.00	44.0	153.0	1.53	18.80
5	21	2	1	8	No		4	3	Disagree	Neutral	3	5	2	Agree	Agree	18-20	4-6	2-4	#NULL!	#NULL!	0	#NULL!	#NULL!	0	#NULL!	#NULL!	0	0	1.00	0.00	0	1	4.50	4	2.00	1.00	2.00	2.00	1.00	2.00	41.0	156.0	1.56	16.85
6	20	2	1	8	No		5	4	Strongly disagree	Strongly disagree	1	2	3	Agree	Agree	18-20	4-6	2-4	#NULL!	#NULL!	0	#NULL!	#NULL!	0	#NULL!	#NULL!	0	0	1.00	2.00	0	1	4.80	3	2.00	1.00	1.00	2.00	2.00	2.00	75.0	162.0	1.62	28.58
7	20	2	1	6	No		4	3	Neutral	Agree	4	2	2	Agree	Neutral	18-20	4-6	5-7	#NULL!	#NULL!	0	#NULL!	#NULL!	0	#NULL!	#NULL!	0	0	1.00	1.00	0	1	#NULL!	2	0.00	1.00	2.00	1.00	2.00	2.00	55.0	159.0	1.59	21.76
8	20	1	1	4	No		4	4	Disagree	Disagree	2	2	4	Natural	Agree	15-17	4-6	2-4	#NULL!	#NULL!	0	#NULL!	#NULL!	0	#NULL!	#NULL!	0	0	1.00	1.00	0	1	4.20	2	2.00	1.00	1.00	2.00	2.00	1.00	53.0	164.0	1.64	19.71
9	20	1	1	4	No		5	5	Agree	Strongly agree	5	1	3	Natural	Disagree	12-14	4-6	2-4	#NULL!	#NULL!	0	#NULL!	#NULL!	0	#NULL!	#NULL!	0	0	1.00	1.00	0	1	4.30	4	2.00	1.00	1.00	1.00	2.00	2.00	68.0	171.0	1.71	23.26
10	22	2	1	8	No		5	4	Neutral	Strongly agree	5	2	3	Natural	Agree	15-17	4-6	5-7	#NULL!	#NULL!	0	#NULL!	#NULL!	0	#NULL!	#NULL!	0	0	1.00	2.00	0	1	4.50	2	2.00	1.00	1.00	1.00	2.00	2.00	64.0	153.0	1.53	27.34
11	19	2	1	4	No		5	4	Strongly disagree	Strongly disagree	1	1	1	Disagree	Strongly disagree	18-20	4-6	2-4	#NULL!	#NULL!	0	#NULL!	#NULL!	0	#NULL!	#NULL!	0	0	1.00	1.00	0	1	3.90	4	2.00	1.00	1.00	2.00	2.00	2.00	55.0	150.0	1.50	24.44
12	21	1	1	8	Yes	asthma	1	4	Agree	Agree	5	5	3	Agree	Agree	15-17	4-6	5-7	#NULL!	#NULL!	0	#NULL!	#NULL!	0	#NULL!	#NULL!	0	0	1.00	0.00	0	1	4.90	4	2.00	2.00	1.00	1.00	1.00	2.00	54.0	175.0	1.75	17.63
13	19	2	1	8	No		1	4	Agree	Agree	5	5	5	Agree	Neutral	12-14	4-6	2-4	#NULL!	#NULL!	0	#NULL!	#NULL!	0	#NULL!	#NULL!	0	0	1.00	2.00	0	1	4.10	3	2.00	2.00	1.00	1.00	1.00	1.00	72.0	159.0	1.59	28.48
14	22	2	1	6	No		1	5	Agree	Neutral	4	3	5	Agree	Strongly agree	12-14	4-6	11-13	#NULL!	#NULL!	0	#NULL!	#NULL!	0	#NULL!	#NULL!	0	0	1.00	1.00	0	1	4.90	4	2.00	2.00	1.00	1.00	2.00	1.00	60.0	161.0	1.61	23.15
15	21	2	1	7	No		5	3	Strongly disagree	Disagree	1	2	4	Natural	Neutral	15-17	4-6	2-4	#NULL!	#NULL!	0	#NULL!	#NULL!	0	#NULL!	#NULL!	0	0	1.00	0.00	0	1	4.20	3	2.00	1.00	2.00	2.00	2.00	1.00	45.0	156.0	1.56	18.49
16	20	1	1	6	No		5	1	Disagree	Disagree	2	3	1	Strongly agree	Neutral	15-17	4-6	5-7	#NULL!	#NULL!	0	#NULL!	#NULL!	0	#NULL!	#NULL!	0	0	1.00	1.00	0	1	3.40	4	0.00	1.00	2.00	2.00	2.00	2.00	62.0	170.0	1.70	21.45
17	22	1	4	7	No		3	4	Strongly disagree	Disagree	2	4	4	Natural	Strongly agree	15-17	4-6	2-4	#NULL!	#NULL!	0	#NULL!	#NULL!	0	#NULL!	#NULL!	0	0	1.00	3.00	0	1	4.60	3	2.00	2.00	1.00	2.00	1.00	1.00	104.0	174.0	1.74	34.35
18	21	2	4	6	No		4	3	Disagree	Disagree	1	2	3	Natural	Disagree	15-17	4-6	2-4	#NULL!	#NULL!	0	#NULL!	#NULL!	0	#NULL!	#NULL!	0	0	1.00	1.00	0	1	4.90	3	2.00	1.00	2.00	2.00	2.00	2.00	52.0	160.0	1.60	20.31
19	21	2	1	6	No		4	4	Disagree	Strongly disagree	1	4	4	Strongly disagree	Strongly disagree	15-17	4-6	5-7	#NULL!	#NULL!	0	#NULL!	#NULL!	0	#NULL!	#NULL!	0	0	1.00	0.00	0	1	#NULL!	3	0.00	1.00	1.00	2.00	1.00	1.00	42.0	154.0	1.54	17.71
20	21	2	1	6	No		3	3	Strongly disagree	Disagree	1	4	5	Natural	Neutral	12-14	4-6	14-16	#NULL!	#NULL!	0	#NULL!	#NULL!	0	#NULL!	#NULL!	0	0	1.00	1.00	0	1	4.40	4	2.00	2.00	2.00	2.00	1.00	1.00	56.0	153.0	1.53	23.92
21	21	1	1	8	No		3	3	Neutral	Neutral	2	2	4	Natural	Neutral	18-20	4-6	5-7	#NULL!	#NULL!	0	#NULL!	#NULL!	0	#NULL!	#NULL!	0	0	1.00	1.00	0	1	3.70	4	2.00	2.00	2.00	2.00	2.00	1.00	59.0	167.0	1.67	21.16
22	22	1	1	8	No		1	4	Disagree	Disagree	2	5	4	Natural	Disagree	15-17	1-3	5-7	#NULL!	#NULL!	0	#NULL!	#NULL!	0	#NULL!	#NULL!	0	0	1.00	1.00	0	1	4.00	4	2.00	2.00	1.00	2.00	1.00	1.00	63.0	175.0	1.75	20.57
23	21	1	1	8	No		5	4	Strongly disagree	Strongly agree	5	1	4	Strongly disagree	Strongly disagree	18-20	7-9	2-4	#NULL!	#NULL!	0	#NULL!	#NULL!	0	#NULL!	#NULL!	0	0	1.00	1.00	0	1	4.50	2	2.00	1.00	1.00	1.00	2.00	1.00	77.0	180.0	1.80	23.77
24	20	2	1	4	No		5	2	Disagree	Disagree	2	3	4	Natural	Disagree	12-14	4-6	5-7	#NULL!	#NULL!	0	#NULL!	#NULL!	0	#NULL!	#NULL!	0	0	1.00	1.00	0	1	4.60	2	2.00	1.00	2.00	2.00	2.00	1.00	58.0	159.0	1.59	22.94
25	20	2	1	4	No		4	1	Agree	Agree	4	3	2	Agree	Strongly agree	15-17	4-6	2-4	#NULL!	#NULL!	0	#NULL!	#NULL!	0	#NULL!	#NULL!	0	0	1.00	0.00	0	1	#NULL!	2	0.00	1.00	2.00	1.00	2.00	2.00	46.0	158.0	1.58	18.43
26	19	2	2	4	No		5	3	Neutral	Neutral	3	4	3	Natural	Neutral	15-17	1-3	2-4	#NULL!	#NULL!	0	#NULL!	#NULL!	0	#NULL!	#NULL!	0	0	1.00	1.00	0	1	4.90	4	2.00	1.00	2.00	2.00	1.00	2.00	60.0	159.0	1.59	23.73
27	21	2	1	8	No		4	4	Neutral	Disagree	4	2	3	Agree	Agree	18-20	4-6	2-4	#NULL!	#NULL!	0	#NULL!	#NULL!	0	#NULL!	#NULL!	0	0	1.00	1.00	0	1	4.60	2	2.00	1.00	1.00	1.00	2.00	2.00	55.0	155.0	1.55	22.89
28	20	2	1	4	No		3	5	Strongly disagree	Strongly agree	1	5	2	Natural	Strongly agree	15-17	7-9	2-4	#NULL!	#NULL!	0	#NULL!	#NULL!	0	#NULL!	#NULL!	0	0	1.00	1.00	0	1	4.50	4	2.00	2.00	1.00	2.00	1.00	2.00	48.0	160.0	1.60	18.75
29	21	2	2	8	No		1	3	Neutral	Neutral	1	1	3	Natural	Neutral	18-20	7-9	2-4	#NULL!	#NULL!	0	#NULL!	#NULL!	0	#NULL!	#NULL!	0	0	1.00	1.00	0	1	4.70	4	2.00	2.00	2.00	2.00	2.00	2.00	58.0	163.0	1.63	21.83
30	22	2	3	8	No		5	2	Agree	Agree	4	1	2	Agree	Agree	12-14	4-6	2-4	#NULL!	#NULL!	0	#NULL!	#NULL!	0	#NULL!	#NULL!	0	0	1.00	1.00	0	1	4.80	4	2.00	1.00	2.00	1.00	2.00	2.00	50.0	153.0	1.53	21.36
31	22	2	5	8	Yes	Chronic migraine - c	1	5	Strongly disagree	Disagree	1	5	5	Strongly disagree	Disagree	15-17	7-9	2-4	#NULL!	#NULL!	0	#NULL!	#NULL!	0	#NULL!	#NULL!	0	0	1.00	0.00	0	1	4.70	2	2.00	2.00	1.00	2.00	1.00	1.00	43.0	156.0	1.56	17.67
32	20	2	2	4	Yes	Heart disease	4	4	Disagree	Disagree	2	4	4	Natural	Disagree	15-17	4-6	5-7	#NULL!	#NULL!	0	#NULL!	#NULL!	0	#NULL!	#NULL!	0	0	1.00	2.00	0	1	#NULL!	4	0.00	1.00	1.00	2.00	1.00	1.00	75.0	171.0	1.71	25.65
33	22	2	1	8	No		4	5	Strongly disagree	Strongly disagree	1	5	5	Strongly disagree	Strongly disagree	15-17	4-6	8-10	#NULL!	#NULL!	0	#NULL!	#NULL!	0	#NULL!	#NULL!	0	0	1.00	1.00	0	1	#NULL!	4	0.00	1.00	1.00	2.00	1.00	1.00	55.0	161.0	1.61	21.22
34	21	2	1	8	No		1	4	Agree	Agree	5	5	5	Agree	Neutral	12-14	4-6	2-4	#NULL!	#NULL!	0	#NULL!	#NULL!	0	#NULL!	#NULL!	0	0	1.00	1.00	0	1	4.50	4	2.00	2.00	1.00	1.00	1.00	1.00	62.0	163.0	1.63	23.34
35	22	2	2	6	No		3	5	Disagree	Disagree	4	4	4	Agree	Strongly agree	15-17	4-6	8-10	#NULL!	#NULL!	0	#NULL!	#NULL!	0	#NULL!	#NULL!	0	0	1.00	1.00	0	1	4.10	3	2.00	2.00	1.00	1.00	1.00	1.00	60.0	161.0	1.61	23.15
36	21	2	2	8	No		3	5	Disagree	Neutral	2	4	4	Natural	Agree	15-17	4-6	5-7	#NULL!	#NULL!	0	#NULL!	#NULL!	0	#NULL!	#NULL!	0	0	1.00	1.00	0	1	4.70	4	2.00	2.00	1.00	2.00	1.00	1.00	54.0	156.0	1.56	22.19
37	22	2	1	8	No		4	4	Disagree	Strongly disagree	1	4	4	Strongly disagree	Strongly disagree	15-17	4-6	5-7	1	0	0	2	#NULL!	0	#NULL!	#NULL!	0	0	1.00	1.00	0	1	4.60	4	2.00	1.00	1.00	2.00	1.00	1.00	62.0	163.0	1.63	23.34
38	21	2	2	8	No		5	4	Strongly disagree	Strongly agree	2	3	4	Natural	Strongly disagree	15-17	4-6	5-7	#NULL!	#NULL!	0	#NULL!	#NULL!	0	#NULL!	#NULL!	0	0	1.00	1.00	0	1	#NULL!	4	0.00	1.00	1.00	2.00	2.00	1.00	56.0	153.0	1.53	23.92
39	22	2	1	8	Yes	Diabetes	5	4	Neutral	Neutral	3	1	4	Natural	Disagree	12-14	4-6		#NULL!	#NULL!	0	#NULL!	#NULL!	0	#NULL!	#NULL!	0	0	1.00	1.00	0	1	4.70	4	2.00	1.00	1.00	2.00	2.00	1.00	62.0	159.0	1.59	24.52
40	22	2	1	8	No		5	3	Strongly disagree	Strongly disagree	1	1	4	Strongly agree	Agree	18-20	4-6	5-7	#NULL!	#NULL!	0	#NULL!	#NULL!	0	#NULL!	#NULL!	0	0	1.00	0.00	0	1	4.00	4	2.00	1.00	2.00	2.00	2.00	1.00	42.0	159.0	1.59	16.61
41	22	1	1	8	No		4	4	Disagree	Strongly disagree	1	4	4	Strongly disagree	Strongly disagree	15-17		5-7	0	#NULL!	0	0	#NULL!	0	3	60	594	594	1.00	1.00	0	1	4.50	4	2.00	1.00	1.00	2.00	1.00	1.00	60.0	165.0	1.65	22.04
42	21	2	2	6	No		5	4	Strongly disagree	Strongly agree	2	3	4	Natural	Strongly disagree	15-17	4-6	5-7	#NULL!	#NULL!	0	#NULL!	#NULL!	0	#NULL!	#NULL!	0	0	1.00	1.00	0	1	#NULL!	3	0.00	1.00	1.00	2.00	2.00	1.00	56.0	153.0	1.53	23.92
43	22	2	2	8	Yes	Asthma	5	3	Disagree	Neutral	1	1	5	Agree	Neutral	18-20		5-7	#NULL!	#NULL!	0	#NULL!	#NULL!	0	#NULL!	#NULL!	0	0	1.00	1.00	0	1	4.70	4	2.00	1.00	2.00	2.00	2.00	1.00	62.0	159.0	1.59	24.52
44	22	1	1	8	No		5	4	Neutral	Strongly agree	5	2	3	Natural	Agree	15-17		5-7	#NULL!	#NULL!	0	#NULL!	#NULL!	0	#NULL!	#NULL!	0	0	1.00	2.00	0	1	4.50	4	2.00	1.00	1.00	1.00	2.00	2.00	78.0	167.0	1.67	27.97
45	19	2	1	4	No		4	3	Disagree	Neutral	4	4	2	Natural	Agree	15-17		2-4	#NULL!	#NULL!	0	#NULL!	#NULL!	0	#NULL!	#NULL!	0	0	1.00	1.00	0	1	4.50	2	2.00	1.00	2.00	1.00	1.00	2.00	55.0	150.0	1.50	24.44
46	21	2	1	6	No		5	3	Neutral	Agree	4	1	3	Strongly agree	Agree	15-17	1-3	2-4	#NULL!	#NULL!	0	#NULL!	#NULL!	0	#NULL!	#NULL!	0	0	1.00	1.00	0	1	4.50	3	2.00	1.00	2.00	1.00	2.00	2.00	44.0	153.0	1.53	18.80
47	21	2	1	6	No		4	4	Disagree	Disagree	2	2	4	Natural	Agree	15-17		2-4	0	0	0	0	0	0	2	0	0	0	1.00	0.00	0	1	4.60	3	2.00	1.00	1.00	2.00	2.00	1.00	44.0	156.0	1.56	18.08
48	20	2	1	6	No		4	4	Strongly disagree	Strongly disagree	1	5	1	Natural	Neutral	15-17	7-9	8-10	#NULL!	#NULL!	0	#NULL!	#NULL!	0	#NULL!	#NULL!	0	0	1.00	1.00	0	1	4.20	3	2.00	1.00	1.00	2.00	1.00	2.00	68.0	171.0	1.71	23.26
49	21	2	1	8	No		4	2	Disagree	Disagree	2	1	1	Natural	Agree	15-17	4-6		0	0	0	0	0	0	0	0	0	0	1.00	1.00	0	1	4.60	4	2.00	1.00	2.00	2.00	2.00	2.00	63.0	159.0	1.59	24.92
50	21	2	1	8	No		5	1	Neutral	Neutral	3	1	2	Strongly agree	Disagree	15-17	4-6		0	0	0	0	0	0	0	0	0	0	1.00	1.00	0	1	4.70	4	2.00	1.00	2.00	2.00	2.00	2.00	60.0	163.0	1.63	22.58
51	22	2	1	10	No		4	5	Strongly disagree	Strongly disagree	1	5	5	Strongly disagree	Strongly disagree	15-17	4-6	8-10	0	0	0	0	0	0	0	0	0	0	1.00	0.00	0	1	3.60	5	2.00	1.00	1.00	2.00	1.00	1.00	40.0	149.0	1.49	18.02
52	21	2	6	8	No		5	3	Disagree	Neutral	3	3	3	Natural	Neutral	18-20	7-9	5-7	0	0	0	0	0	0	3	0	0	0	1.00	1.00	0	1	3.50	4	0.00	1.00	2.00	2.00	2.00	2.00	62.0	163.0	1.63	23.34
56	22	2	1	8	No		1	4	Disagree	Neutral	1	4	5	Natural	Agree	12-14	4-6	14-16	0	0	0	0	0	0	0	0	0	0	1.00	1.00	0	1	4.50	4	2.00	2.00	1.00	2.00	1.00	1.00	55.0	160.0	1.60	21.48
57	21	2	4	8	No		4	3	Disagree	Disagree	1	5	5	Natural	Strongly disagree	18-20	7-9	5-7	1	0	0	0	0	0	0	0	0	0	1.00	1.00	0	1	4.30	4	2.00	1.00	2.00	2.00	1.00	1.00	58.0	167.0	1.67	20.80
58	22	2	1	8	No		5	1	Strongly disagree	Strongly disagree	1	1	1	Natural	Strongly disagree	15-17	4-6	14-16	0	0	0	#NULL!	#NULL!	0	0	0	0	0	1.00	1.00	0	1	4.20	4	2.00	1.00	2.00	2.00	2.00	2.00	60.0	160.0	1.60	23.44
59	21	2	1	8	No		1	2	Agree	Agree	4	2	1	Disagree	Disagree	18-20	4-6	5-7	0	0	0	0	0	0	2	0	0	0	1.00	1.00	0	1	4.50	4	2.00	2.00	2.00	1.00	2.00	2.00	56.0	165.0	1.65	20.57
61	21	1	1	8	No		2	5	Neutral	Neutral	1	4	4	Agree	Strongly agree	15-17	1-3	5-7	0	0	0	0	0	0	4	0	0	0	1.00	1.00	0	1	4.50	4	2.00	2.00	1.00	2.00	1.00	1.00	59.0	164.0	1.64	21.94
63	20	2	1	5	No		4	2	Strongly disagree	Agree	4	5	1	Natural	Neutral	15-17	7-9	2-4	0	0	0	0	0	0	4	0	0	0	1.00	1.00	0	1	4.50	3	2.00	1.00	2.00	1.00	1.00	2.00	61.0	162.0	1.62	23.24
65	20	2	1	8	No		4	1	Neutral	Agree	3	4	2	Disagree	Strongly disagree	12-14	4-6	11-13	3	0	0	4	0	0	0	0	0	0	1.00	1.00	0	1	4.80	4	2.00	1.00	2.00	2.00	1.00	2.00	47.0	158.0	1.58	18.83
67	21	2	1	8	No		1	4	Neutral	Neutral	2	2	2	Disagree	Disagree	12-14	4-6	11-13	0	0	0	0	0	0	2	50	330	330	1.00	2.00	0	1	4.30	4	2.00	2.00	1.00	2.00	2.00	2.00	59.0	152.0	1.52	25.54
68	21	2	1	8	Yes	Asthma	3	3	Neutral	Agree	2	3	4	Disagree	Disagree	15-17	4-6	8-10	0	0	0	0	0	0	2	45	297	297	1.00	1.00	0	1	4.50	4	2.00	2.00	2.00	2.00	2.00	1.00	69.0	168.0	1.68	24.45
69	21	1	1	8	No		4	1	Agree	Agree	4	3	2	Agree	Strongly agree	15-17		2-4	0	0	0	0	0	0	7	20	462	462	1.00	1.00	0	1	3.60	4	2.00	1.00	2.00	1.00	2.00	2.00	68.0	169.0	1.69	23.81
70	19	2	6	4	No		5	5	Strongly disagree	Strongly disagree	1	5	5	Natural	Agree	15-17	7-9	5-7	#NULL!	#NULL!	0	#NULL!	#NULL!	0	#NULL!	#NULL!	0	0	1.00	1.00	0	1	#NULL!	2	2.00	1.00	1.00	2.00	1.00	1.00	60.0	159.0	1.59	23.73
71	20	2	4	6	No		1	4	Agree	Agree	4	4	4	Agree	Agree	15-17	1-3	2-4	0	0	0	0	0	0	0	0	0	0	1.00	1.00	0	1	4.50	3	2.00	2.00	1.00	1.00	1.00	1.00	60.0	162.0	1.62	22.86
72	20	2	1	4	No		5	3	Neutral	Agree	4	1	3	Strongly agree	Agree	15-17	1-3	2-4	0	0	0	0	0	0	0	0	0	0	1.00	2.00	0	1	4.50	2	2.00	1.00	2.00	1.00	2.00	2.00	75.0	160.0	1.60	29.30
73	20	1	1	6	No		5	5	Disagree	Neutral	2	5	5	Strongly agree	Agree	18-20	4-6	5-7	0	0	0	0	0	0	2	0	0	0	1.00	0.00	0	1	4.50	3	2.00	1.00	1.00	2.00	1.00	1.00	44.0	156.0	1.56	18.08
74	20	1	1	8	No		1	4	Agree	Disagree	4	2	2	Strongly agree	Strongly agree	15-17	1-3	2-4	0	0	0	0	0	0	3	0	0	0	1.00	2.00	0	1	4.70	4	2.00	2.00	1.00	1.00	2.00	2.00	85.0	169.0	1.69	29.76
76	20	2	1	4	No		5	4	Disagree	Disagree	2	1	1	Agree	Agree	15-17	4-6	5-7	0	0	0	0	0	0	0	0	0	0	1.00	0.00	0	1	4.70	2	2.00	1.00	1.00	2.00	2.00	2.00	43.0	156.0	1.56	17.67
77	21	1	1	8	No		4	2	Disagree	Neutral	2	2	4	Natural	Neutral	18-20	4-6	5-7	0	0	0	0	0	0	2	50	330	330	1.00	2.00	0	1	4.20	4	2.00	1.00	2.00	2.00	2.00	1.00	59.0	152.0	1.52	25.54
79	22	1	1	8	No		2	4	Disagree	Strongly agree	1	1	3	Natural	Disagree	18-20	4-6	5-7	0	0	0	0	0	0	3	0	0	0	1.00	1.00	0	1	3.50	4	0.00	2.00	1.00	2.00	2.00	2.00	62.0	163.0	1.63	23.34
80	20	2	1	4	No		4	3	Disagree	Neutral	4	3	4	Agree	Strongly agree	15-17	7-9	8-10	2	0	0	0	0	0	7	0	0	0	1.00	2.00	0	1	4.30	2	2.00	1.00	2.00	1.00	2.00	1.00	100.0	185.0	1.85	29.22
81	21	1	1	8	No		4	2	Disagree	Neutral	2	2	4	Natural	Neutral	18-20	4-6	5-7	0	0	0	0	0	0	0	0	0	0	1.00	1.00	0	1	4.50	4	2.00	1.00	2.00	2.00	2.00	1.00	55.0	160.0	1.60	21.48
83	22	2	1	8	No		5	3	Strongly disagree	Strongly disagree	1	1	5	Natural	Neutral	18-20	7-9	2-4	0	0	0	0	0	0	3	0	0	0	1.00	1.00	0	1	3.80	4	2.00	1.00	2.00	2.00	2.00	1.00	62.0	163.0	1.63	23.34
84	20	2	1	6	No		3	3	Strongly disagree	Neutral	2	4	5	Strongly disagree	Disagree	18-20	7-9	2-4	0	0	0	#NULL!	#NULL!	0	7	10	231	231	1.00	0.00	0	1	4.20	3	2.00	2.00	2.00	2.00	1.00	1.00	37.0	152.0	1.52	16.01
85	20	2	1	6	No		4	3	Strongly disagree	Neutral	1	2	5	Natural	Neutral	15-17	4-6	5-7	0	0	0	0	0	0	4	17	224	224	1.00	1.00	0	1	3.50	3	2.00	1.00	2.00	2.00	2.00	1.00	47.0	156.0	1.56	19.31
86	20	2	1	6	No		4	3	Disagree	Disagree	2	4	4	Natural	Disagree	15-17	7-9	8-10	0	0	0	0	0	0	5	0	0	0	1.00	1.00	0	1	4.10	3	2.00	1.00	2.00	2.00	1.00	1.00	62.0	170.0	1.70	21.45
87	20	2	1	4	No		4	2	Agree	Disagree	4	3	2	Agree	Neutral	15-17	4-6	2-4	0	0	0	#NULL!	#NULL!	0	0	0	0	0	1.00	2.00	0	1	4.10	2	2.00	1.00	2.00	1.00	2.00	2.00	58.0	150.0	1.50	25.78
90	20	2	1	6	No		5	5	Disagree	Strongly agree	3	4	5	Strongly disagree	Strongly disagree	12-14	4-6	2-4	2	25	400	0	0	0	0	0	0	400	1.00	0.00	0	1	4.40	3	2.00	1.00	1.00	2.00	1.00	1.00	41.0	156.0	1.56	16.85
91	20	2	1	4	No		5	3	Disagree	Strongly disagree	2	1	3	Strongly agree	Strongly agree	18-20	4-6	2-4	0	60	0	0	0	0	0	0	0	0	1.00	1.00	0	1	4.50	2	0.00	1.00	2.00	2.00	2.00	2.00	58.0	159.0	1.59	22.94
92	20	2	1	6	No		4	3	Strongly disagree	Strongly disagree	2	3	2	Natural	Agree	12-14	4-6	2-4	0	0	0	0	0	0	0	0	0	0	1.00	1.00	0	1	4.50	3	2.00	1.00	2.00	2.00	2.00	2.00	55.0	159.0	1.59	21.76
93	20	2	1	6	No		4	4	Disagree	Disagree	2	2	4	Agree	Neutral	18-20	4-6	11-13	0	0	0	0	0	0	3	0	0	0	1.00	1.00	0	1	4.50	3	2.00	1.00	1.00	2.00	2.00	1.00	44.0	153.0	1.53	18.80
94	21	1	11	8	No		1	4	Disagree	Agree	2	4	4	Agree	Disagree	12-14	4-6		0	0	0	0	0	0	2	0	0	0	1.00	2.00	0	2	4.00	4	2.00	2.00	1.00	2.00	1.00	1.00	59.0	153.0	1.53	25.20
95	18	2	4	3	No		4	3	Disagree	Disagree	1	5	5	Natural	Strongly disagree	18-20	7-9	5-7	0	0	0	0	0	0	0	0	0	0	1.00	1.00	0	1	3.50	2	2.00	1.00	2.00	2.00	1.00	1.00	74.0	175.0	1.75	24.16
96	22	2	1	8	No		4	3	Strongly disagree	Strongly disagree	2	3	2	Natural	Agree	12-14	4-6	2-4	0	0	0	#NULL!	#NULL!	0	0	0	0	0	1.00	1.00	0	1	4.00	4	2.00	1.00	2.00	2.00	2.00	2.00	60.0	160.0	1.60	23.44
97	20	2	4	6	No		3	3	Neutral	Strongly agree	3	5	3	Agree	Strongly agree	15-17	4-6	2-4	0	0	0	0	0	0	3	0	0	0	1.00	1.00	0	1	4.50	3	0.00	2.00	2.00	2.00	1.00	2.00	44.0	153.0	1.53	18.80
99	21	2	1	8	No		4	3	Agree	Disagree	2	2	4	Natural	Agree	12-14	7-9	2-4	0	0	0	2	37	296	0	0	0	296	1.00	1.00	0	1	4.50	4	2.00	1.00	2.00	2.00	2.00	1.00	57.0	152.0	1.52	24.67
100	20	2	1	4	No		5	3	Disagree	Strongly disagree	2	1	3	Strongly agree	Strongly agree	18-20	4-6	2-4	0	0	0	0	0	0	7	17	393	393	1.00	1.00	0	1	4.00	2	2.00	1.00	2.00	2.00	2.00	2.00	68.0	170.0	1.70	23.53
101	21	2	7	6	No		3	2	Strongly disagree	Agree	2	2	2	Agree	Neutral	15-17	4-6	5-7	0	0	0	0	0	0	0	0	0	0	1.00	1.00	0	1	4.50	3	2.00	2.00	2.00	2.00	2.00	2.00	55.0	159.0	1.59	21.76
104	20	1	1	4	No		3	4	Agree	Agree	4	2	2	Natural	Strongly disagree	15-17	4-6	2-4	0	0	0	7	7	196	7	7	162	358	1.00	1.00	0	1	4.50	2	2.00	2.00	1.00	1.00	2.00	2.00	55.0	170.0	1.70	19.03
107	21	1	1	6	No		2	5	Disagree	Strongly disagree	1	1	1	Strongly disagree	Strongly disagree	15-17	4-6	2-4	0	0	0	0	0	0	5	0	0	0	1.00	1.00	0	1	4.00	3	2.00	2.00	1.00	2.00	2.00	2.00	62.0	170.0	1.70	21.45
108	20	2	1	4	No		4	5	Strongly disagree	Agree	1	4	5	Natural	Strongly disagree	15-17	4-6	2-4	0	0	0	0	0	0	1	60	198	198	1.00	0.00	0	1	4.00	2	2.00	1.00	1.00	2.00	1.00	1.00	49.0	169.0	1.69	17.16
109	21	2	1	8	No		4	2	Strongly agree	Strongly agree	5	2	3	Agree	Neutral	15-17	4-6		0	0	0	0	0	0	2	20	132	132	1.00	1.00	0	1	4.00	4	2.00	1.00	2.00	1.00	2.00	2.00	53.0	151.0	1.51	23.24
112	22	2	13	8	No		5	3	Neutral	Neutral	2	4	5	Strongly agree	Disagree	18-20	4-6	2-4	#NULL!	#NULL!	0	#NULL!	#NULL!	0	#NULL!	#NULL!	0	0	1.00	1.00	0	4	4.00	4	2.00	1.00	2.00	2.00	1.00	1.00	55.0	161.0	1.61	21.22
114	26	1	1	7	No		1	4	Neutral	Disagree	4	5	5	Strongly disagree	Strongly disagree	18-20	7-9	11-13	0	0	0	0	0	0	0	0	0	0	1.00	2.00	0	1	4.50	4	2.00	2.00	1.00	1.00	1.00	1.00	94.0	184.0	1.84	27.76
115	20	1	13	4	No		4	2	Disagree	Agree	3	4	3	Strongly agree	Strongly agree	12-14	7-9	2-4	0	0	0	0	0	0	0	0	0	0	1.00	3.00	0	4	3.50	2	0.00	1.00	2.00	2.00	1.00	2.00	130.0	180.0	1.80	40.12
116	20	1	13	3	No		4	3	Agree	Agree	4	1	5	Natural	Strongly agree	18-20	7-9	8-10	0	0	0	0	0	0	0	0	0	0	1.00	1.00	0	4	4.50	2	2.00	1.00	2.00	1.00	2.00	1.00	65.0	168.0	1.68	23.03
118	22	1	13	5	No		3	4	Disagree	Agree	2	4	5	Agree	Strongly agree	18-20	4-6	2-4	0	0	0	0	0	0	5	0	0	0	1.00	1.00	0	4	3.60	3	2.00	2.00	1.00	2.00	1.00	1.00	66.0	181.0	1.81	20.15
121	21	2	1	8	No		4	2	Disagree	Disagree	2	4	3	Disagree	Disagree	18-20	4-6	5-7	0	0	0	0	0	0	0	0	0	0	1.00	1.00	0	1	4.50	4	2.00	1.00	2.00	2.00	1.00	2.00	43.0	149.0	1.49	19.37
122	21	2	3	8	No		5	4	Agree	Agree	3	2	2	Natural	Agree	15-17	4-6	5-7	0	0	0	#NULL!	#NULL!	0	1	17	56	56	1.00	1.00	0	1	4.00	4	2.00	1.00	1.00	2.00	2.00	2.00	48.0	158.0	1.58	19.23
123	21	1	2	8	No		3	2	Neutral	Agree	3	2	3	Natural	Neutral	18-20	1-3	14-16	0	0	0	0	0	0	0	0	0	0	1.00	1.00	0	1	4.00	4	2.00	2.00	2.00	2.00	2.00	2.00	53.0	160.0	1.60	20.70
125	21	2	3	8	No		5	4	Strongly agree	Strongly agree	5	2	1	Natural	Disagree	15-17	4-6		0	0	0	0	0	0	1	15	50	50	1.00	2.00	0	1	4.50	4	2.00	1.00	1.00	1.00	2.00	2.00	59.0	152.0	1.52	25.54
127	21	1	13	8	No		1	5	Disagree	Disagree	2	4	4	Natural	Neutral	15-17	4-6		0	0	0	0	0	0	0	0	0	0	1.00	1.00	0	4	4.50	4	2.00	2.00	1.00	2.00	1.00	1.00	43.0	149.0	1.49	19.37
129	19	2	6	4	No		5	3	Strongly disagree	Strongly disagree	1	2	5	Strongly disagree	Strongly disagree	18-20	4-6	8-10	0	0	0	0	0	0	1	0	0	0	1.00	1.00	0	1	4.00	2	2.00	1.00	2.00	2.00	2.00	1.00	62.0	165.0	1.65	22.77
130	19	1	13	4	No		4	2	Disagree	Agree	3	4	3	Strongly agree	Strongly agree	12-14	7-9	2-4	0	0	0	0	0	0	1	0	0	0	1.00	1.00	0	4	4.00	2	2.00	1.00	2.00	2.00	1.00	2.00	62.0	165.0	1.65	22.77
131	20	1	1	3	No		1	5	Neutral	Strongly agree	3	4	1	Agree	Disagree	12-14	1-3		0	0	0	0	0	0	0	0	0	0	1.00	1.00	0	1	4.50	2	0.00	2.00	1.00	2.00	1.00	2.00	65.0	168.0	1.68	23.03
134	19	2	8	4	No		3	3	Strongly disagree	Disagree	1	3	5	Strongly disagree	Strongly disagree	18-20	7-9	2-4	0	0	0	0	0	0	1	0	0	0	1.00	1.00	0	1	4.00	2	2.00	2.00	2.00	2.00	2.00	1.00	62.0	165.0	1.65	22.77
135	22	2	2	8	Yes	Heart disease	4	4	Disagree	Disagree	2	4	4	Natural	Disagree	15-17		5-7	0	0	0	0	0	0	3	0	0	0	1.00	1.00	0	1	4.50	4	2.00	1.00	1.00	2.00	1.00	1.00	47.0	155.0	1.55	19.56
136	22	2	6	8	No		5	3	Strongly disagree	Strongly disagree	1	2	5	Strongly disagree	Strongly disagree	18-20	4-6	8-10	#NULL!	#NULL!	0	#NULL!	#NULL!	0	#NULL!	#NULL!	0	0	1.00	1.00	0	1	3.00	4	2.00	1.00	2.00	2.00	2.00	1.00	55.0	161.0	1.61	21.22
137	19	2	1	4	No		1	5	Disagree	Disagree	2	4	5	Agree	Disagree	15-17	4-6	8-10	0	0	0	0	0	0	1	0	0	0	1.00	1.00	0	1	4.00	2	2.00	2.00	1.00	2.00	1.00	1.00	62.0	165.0	1.65	22.77
138	21	2	12	8	No		2	1	Neutral	Disagree	3	1	5	Strongly disagree	Strongly disagree	12-14	1-3	2-4	0	0	0	0	0	0	0	0	0	0	1.00	0.00	0	3	4.00	4	2.00	2.00	2.00	2.00	2.00	1.00	45.0	156.0	1.56	18.49
140	20	2	12	5	No		2	1	Neutral	Disagree	3	1	5	Strongly disagree	Strongly disagree	12-14	1-3	2-4	0	0	0	0	0	0	4	20	264	264	1.00	3.00	0	3	4.00	3	2.00	2.00	2.00	2.00	2.00	1.00	76.0	155.0	1.55	31.63
142	21	2	14	8	No		3	5	Strongly disagree	Strongly disagree	2	2	2	Natural	Disagree	12-14	4-6	5-7	0	0	0	0	0	0	0	0	0	0	1.00	0.00	0	5	4.00	4	2.00	2.00	1.00	2.00	2.00	2.00	45.0	156.0	1.56	18.49
143	19	2	1	4	No		3	4	Agree	Neutral	3	4	3	Natural	Neutral	18-20	4-6	2-4	0	0	0	0	0	0	0	0	0	0	1.00	0.00	0	1	4.00	2	2.00	2.00	1.00	2.00	1.00	2.00	48.0	162.0	1.62	18.29
144	22	2	12	4	No		3	3	Strongly agree	Neutral	5	3	2	Natural	Neutral	15-17	4-6	2-4	0	0	0	0	0	0	0	0	0	0	1.00	1.00	0	3	3.00	2	2.00	2.00	2.00	1.00	2.00	2.00	62.0	181.0	1.81	18.92
145	20	2	12	4	No		5	3	Strongly disagree	Strongly disagree	1	2	5	Strongly disagree	Strongly disagree	15-17	4-6	5-7	0	0	0	0	0	0	0	0	0	0	1.00	2.00	0	3	3.50	2	0.00	1.00	2.00	2.00	2.00	1.00	59.0	152.0	1.52	25.54
147	28	2	1	8	No		4	3	Strongly disagree	Agree	1	2	4	Natural	Neutral	15-17	7-9	2-4	0	0	0	0	0	0	0	0	0	0	1.00	1.00	0	1	4.00	4	2.00	1.00	2.00	2.00	2.00	1.00	70.0	170.0	1.70	24.22
148	20	1	1	3	No		4	2	Strongly agree	Agree	3	3	4	Agree	Neutral	18-20	1-3		0	0	0	3	0	0	7	0	0	0	1.00	0.00	0	1	2.70	2	2.00	1.00	2.00	2.00	2.00	1.00	38.0	150.0	1.50	16.89
149	22	2	14	8	No		1	4	Neutral	Neutral	2	5	3	Disagree	Strongly agree	15-17	1-3	5-7	0	0	0	#NULL!	#NULL!	0	0	0	0	0	1.00	2.00	0	5	4.00	4	2.00	2.00	1.00	2.00	1.00	2.00	77.0	170.0	1.70	26.64
150	20	2	1	4	No		5	2	Disagree	Disagree	1	4	5	Disagree	Strongly disagree	15-17	4-6		0	0	0	0	0	0	0	0	0	0	1.00	2.00	0	1	3.80	2	2.00	1.00	2.00	2.00	1.00	1.00	75.0	165.0	1.65	27.55
151	21	2	11	8	No		3	5	Strongly disagree	Strongly disagree	1	5	5	Natural	Strongly agree	18-20	7-9		0	0	0	0	0	0	4	45	594	594	1.00	3.00	0	2	3.50	4	2.00	2.00	1.00	2.00	1.00	1.00	100.0	163.0	1.63	37.64
152	21	2	11	8	No		5	5	Strongly disagree	Strongly disagree	1	5	5	Disagree	Strongly disagree	15-17	7-9	2-4	0	0	0	#NULL!	#NULL!	0	0	0	0	0	1.00	2.00	0	2	4.10	4	2.00	1.00	1.00	2.00	1.00	1.00	69.0	155.0	1.55	28.72
153	21	2	1	8	No		4	3	Disagree	Agree	2	3	3	Agree	Agree	18-20	4-6	2-4	0	0	0	0	0	0	3	0	0	0	1.00	1.00	0	1	4.70	4	2.00	1.00	2.00	2.00	2.00	2.00	55.0	165.0	1.65	20.20
154	20	2	14	3	No		4	4	Disagree	Agree	4	4	2	Natural	Neutral	18-20	7-9	5-7	0	0	0	0	0	0	0	0	0	0	1.00	1.00	0	5	4.30	2	2.00	1.00	1.00	1.00	1.00	2.00	50.0	152.0	1.52	21.64
155	19	2	11	4	No		5	5	Disagree	Strongly agree	1	5	5	Disagree	Strongly disagree	12-14	7-9	5-7	0	0	0	0	0	0	0	0	0	0	1.00	0.00	0	2	4.20	2	2.00	1.00	1.00	2.00	1.00	1.00	47.0	160.0	1.60	18.36
156	20	2	11	6	No		3	3	Disagree	Neutral	1	3	1	Strongly agree	Strongly agree	12-14	4-6		0	0	0	0	0	0	#NULL!	#NULL!	0	0	1.00	1.00	0	2	4.40	3	2.00	2.00	2.00	2.00	2.00	2.00	55.0	152.0	1.52	23.81
158	22	2	11	8	No		5	1	Agree	Agree	4	1	2	Strongly agree	Strongly agree	18-20	7-9	2-4	0	0	0	#NULL!	#NULL!	0	5	15	248	248	1.00	1.00	0	2	4.50	4	2.00	1.00	2.00	1.00	2.00	2.00	47.0	152.0	1.52	20.34
159	22	2	4	8	No		1	5	Neutral	Neutral	4	4	4	Agree	Agree	12-14	4-6	2-4	0	0	0	0	0	0	2	30	198	198	1.00	1.00	0	1	4.80	4	2.00	2.00	1.00	1.00	1.00	1.00	53.0	156.0	1.56	21.78
160	20	2	11	3	Yes	Asthma	4	3	Disagree	Disagree	2	4	5	Natural	Disagree	18-20	7-9	14-16	0	0	0	0	0	0	0	0	0	0	1.00	0.00	0	2	3.30	2	2.00	1.00	2.00	2.00	1.00	1.00	37.0	152.0	1.52	16.01
162	22	2	4	8	No		5	1	Strongly agree	Strongly agree	5	2	2	Strongly agree	Neutral	18-20	4-6	5-7	0	0	0	0	0	0	2	60	396	396	1.00	1.00	0	1	4.20	4	2.00	1.00	2.00	1.00	2.00	2.00	49.0	155.0	1.55	20.40
163	20	2	11	6	No		4	4	Strongly disagree	Strongly disagree	1	1	4	Disagree	Strongly disagree	18-20	4-6	8-10	0	0	0	0	0	0	5	25	413	413	1.00	1.00	0	2	4.50	3	2.00	1.00	1.00	2.00	2.00	1.00	66.0	167.0	1.67	23.67
164	21	2	11	8	No		5	3	Strongly disagree	Agree	1	5	3	Natural	Disagree	18-20	7-9	2-4	0	0	0	2	0	0	3	60	594	594	1.00	0.00	0	2	4.60	4	2.00	1.00	2.00	2.00	1.00	2.00	50.0	168.0	1.68	17.72
165	20	2	2	6	No		1	4	Disagree	Disagree	1	5	4	Disagree	Neutral	12-14	1-3	2-4	0	0	0	0	0	0	0	0	0	0	1.00	2.00	0	1	4.50	3	2.00	2.00	1.00	2.00	1.00	1.00	70.0	162.0	1.62	26.67
166	20	2	2	6	No		5	4	Disagree	Neutral	2	2	4	Natural	Agree	18-20	4-6	5-7	0	0	0	0	0	0	4	30	396	396	1.00	2.00	0	1	4.50	3	2.00	1.00	1.00	2.00	2.00	1.00	63.8	156.0	1.56	26.23
167	20	2	11	6	No		5	4	Disagree	Strongly disagree	4	5	3	Disagree	Neutral	18-20	1-3	8-10	0	0	0	0	0	0	0	0	0	0	1.00	0.00	0	2	4.70	3	2.00	1.00	1.00	1.00	1.00	2.00	41.0	153.0	1.53	17.51
168	21	2	11	8	No		5	1	Strongly disagree	Strongly disagree	1	3	5	Disagree	Neutral	18-20	7-9	2-4	0	0	0	#NULL!	#NULL!	0	7	1	23	23	1.00	1.00	0	2	4.60	4	2.00	1.00	2.00	2.00	2.00	1.00	46.0	153.0	1.53	19.65
170	21	2	4	8	No		5	1	Strongly agree	Strongly agree	5	2	2	Strongly agree	Neutral	18-20	4-6	5-7	0	0	0	0	0	0	0	0	0	0	1.00	1.00	0	1	4.50	4	0.00	1.00	2.00	1.00	2.00	2.00	60.0	163.0	1.63	22.58
171	20	2	3	6	No		5	5	Strongly disagree	Disagree	1	5	4	Natural	Agree	12-14	7-9	2-4	0	0	0	0	0	0	5	25	413	413	1.00	1.00	0	1	4.70	3	2.00	1.00	1.00	2.00	1.00	1.00	66.0	167.0	1.67	23.67
172	24	2	1	3	No		1	5	Agree	Strongly agree	5	5	3	Natural	Disagree	12-14	4-6	8-10	0	0	0	0	0	0	0	0	0	0	1.00	3.00	0	1	3.90	2	2.00	2.00	1.00	1.00	1.00	2.00	83.0	165.0	1.65	30.49
173	18	2	12	3	No		4	3	Strongly disagree	Neutral	1	4	4	Disagree	Agree	18-20	7-9	5-7	0	0	0	0	0	0	0	0	0	0	1.00	1.00	0	3	0.00	2	2.00	1.00	2.00	2.00	1.00	1.00	46.0	156.0	1.56	18.90
175	24	2	11	8	No		1	5	Disagree	Disagree	1	5	5	Natural	Strongly disagree	15-17	1-3		0	0	0	0	0	0	7	0	0	0	1.00	3.00	0	2	2.50	4	2.00	2.00	1.00	2.00	1.00	1.00	150.0	183.0	1.83	44.79
176	21	1	11	8	No		5	3	Strongly disagree	Strongly disagree	1	5	5	Agree	Strongly agree	18-20	4-6		0	0	0	0	0	0	2	0	0	0	1.00	2.00	0	2	4.00	4	2.00	1.00	2.00	2.00	1.00	1.00	73.0	160.0	1.60	28.52
177	22	2	1	8	No		5	4	Strongly disagree	Disagree	1	2	5	Agree	Disagree	15-17	4-6		0	0	0	0	0	0	2	0	0	0	1.00	2.00	0	1	4.50	4	2.00	1.00	1.00	2.00	2.00	1.00	78.0	176.0	1.76	25.18
178	19	2	2	4	No		3	5	Strongly disagree	Agree	2	2	4	Natural	Disagree	15-17	4-6	5-7	0	0	0	0	0	0	0	0	0	0	1.00	0.00	0	1	4.60	2	2.00	2.00	1.00	2.00	2.00	1.00	40.0	164.0	1.64	14.87
179	20	1	11	5	No		4	2	Neutral	Neutral	3	3	3	Agree	Neutral	18-20	4-6		0	0	0	0	0	0	0	0	0	0	1.00	3.00	0	2	4.50	3	0.00	1.00	2.00	2.00	2.00	2.00	56.0	102.0	1.02	53.83
180	22	2	13	8	No		4	3	Disagree	Disagree	2	1	4	Agree	Neutral	15-17	4-6	8-10	0	0	0	0	0	0	0	0	0	0	1.00	2.00	0	4	3.30	4	0.00	1.00	2.00	2.00	2.00	1.00	85.0	180.0	1.80	26.23
181	18	2	2	2	No		5	1	Strongly disagree	Strongly disagree	1	3	5	Strongly disagree	Strongly disagree	15-17	4-6	5-7	0	0	0	0	0	0	0	120	0	0	1.00	1.00	0	1	4.60	1	2.00	1.00	2.00	2.00	2.00	1.00	52.0	167.0	1.67	18.65
183	21	2	1	8	No		2	4	Strongly agree	Strongly agree	3	3	2	Strongly agree	Strongly agree	15-17	4-6		0	0	0	0	0	0	0	0	0	0	1.00	1.00	0	1	3.70	4	2.00	2.00	1.00	2.00	2.00	2.00	52.0	160.0	1.60	20.31
185	20	2	11	4	No		4	5	Strongly disagree	Disagree	1	4	2	Natural	Disagree	15-17	4-6	11-13	0	0	0	0	0	0	7	0	0	0	1.00	3.00	0	2	4.50	2	0.00	1.00	1.00	2.00	1.00	2.00	110.0	175.0	1.75	35.92
186	21	2	1	6	No		3	4	Disagree	Disagree	4	2	3	Natural	Neutral	12-14	4-6	11-13	0	0	0	0	0	0	0	0	0	0	1.00	1.00	0	1	4.50	3	2.00	2.00	1.00	1.00	2.00	2.00	59.0	160.0	1.60	23.05
187	21	2	2	8	No		5	5	Strongly agree	Strongly agree	5	1	1	Agree	Neutral	15-17	1-3	11-13	0	0	0	#NULL!	#NULL!	0	0	0	0	0	1.00	1.00	0	1	4.20	4	2.00	1.00	1.00	1.00	2.00	2.00	60.0	162.0	1.62	22.86
188	21	2	14	8	No		2	3	Disagree	Strongly agree	3	3	3	Natural	Neutral	18-20	4-6	11-13	1	30	240	0	0	0	7	4	92	332	1.00	1.00	0	5	3.50	4	0.00	2.00	2.00	2.00	2.00	2.00	52.0	161.0	1.61	20.06
189	19	2	14	4	No		4	4	Strongly agree	Agree	4	5	2	Agree	Strongly agree	15-17	4-6	5-7	0	0	0	0	0	0	0	0	0	0	1.00	2.00	0	5	3.40	2	2.00	1.00	1.00	1.00	1.00	2.00	72.0	160.0	1.60	28.13
190	20	2	14	3	No		1	4	Neutral	Agree	5	3	2	Agree	Strongly agree	15-17	4-6	5-7	0	0	0	0	0	0	0	0	0	0	1.00	0.00	0	5	4.90	2	2.00	2.00	1.00	1.00	2.00	2.00	36.0	155.0	1.55	14.98
191	19	2	12	3	No		4	3	Strongly disagree	Neutral	1	4	4	Disagree	Agree	18-20	7-9	5-7	0	0	0	#NULL!	#NULL!	0	0	0	0	0	1.00	1.00	0	3	4.50	2	2.00	1.00	2.00	2.00	1.00	1.00	58.0	167.0	1.67	20.80
193	22	2	8	7	No		4	2	Disagree	Disagree	1	4	5	Natural	Agree	15-17	7-9	2-4	0	0	0	0	0	0	#NULL!	#NULL!	0	0	1.00	1.00	0	1	3.80	4	2.00	1.00	2.00	2.00	1.00	1.00	58.0	160.0	1.60	22.66
194	20	2	2	6	No		4	3	Agree	Strongly agree	4	2	3	Agree	Agree	12-14	1-3	8-10	0	0	0	0	0	0	0	#NULL!	0	0	1.00	0.00	0	1	4.60	3	2.00	1.00	2.00	1.00	2.00	2.00	49.0	163.0	1.63	18.44
195	21	2	14	8	No		4	4	Strongly agree	Agree	4	5	2	Agree	Strongly agree	15-17	4-6	5-7	0	0	0	0	0	0	3	12	119	119	1.00	1.00	0	5	4.20	4	2.00	1.00	1.00	1.00	1.00	2.00	59.0	158.0	1.58	23.63
196	20	2	1	3	No		3	3	Disagree	Agree	3	3	2	Natural	Agree	15-17	4-6	2-4	0	0	0	0	0	0	0	0	0	0	1.00	0.00	0	1	4.90	2	2.00	2.00	2.00	2.00	2.00	2.00	36.0	155.0	1.55	14.98
197	20	2	2	4	No		3	5	Strongly disagree	Agree	2	2	4	Natural	Disagree	15-17	4-6	5-7	0	0	0	0	0	0	7	15	347	347	1.00	1.00	0	1	4.30	2	2.00	2.00	1.00	2.00	2.00	1.00	56.0	160.0	1.60	21.88
198	20	2	2	5	No		1	4	Strongly disagree	Agree	3	4	5	Strongly disagree	Strongly disagree	12-14	1-3	11-13	0	0	0	0	0	0	0	0	0	0	1.00	3.00	0	1	4.50	3	0.00	2.00	1.00	2.00	1.00	1.00	56.0	102.0	1.02	53.83
199	21	2	1	8	No		1	5	Agree	Strongly agree	5	5	3	Natural	Disagree	12-14	4-6	8-10	0	0	0	0	0	0	0	0	0	0	1.00	3.00	0	1	3.50	4	2.00	2.00	1.00	1.00	1.00	2.00	77.0	159.0	1.59	30.46
200	18	2	2	3	No		5	4	Strongly disagree	Strongly disagree	1	5	5	Agree	Disagree	18-20	7-9	8-10	0	0	0	0	0	0	0	0	0	0	1.00	1.00	0	1	#NULL!	2	2.00	1.00	1.00	2.00	1.00	1.00	46.0	156.0	1.56	18.90
201	21	2	11	6	No		1	4	Strongly agree	Agree	5	3	3	Agree	Agree	15-17	4-6	2-4	0	0	0	0	0	0	0	0	0	0	1.00	3.00	0	2	4.30	3	2.00	2.00	1.00	1.00	2.00	2.00	80.0	163.0	1.63	30.11
204	21	2	11	8	No		1	4	Strongly agree	Agree	5	3	3	Agree	Agree	15-17	4-6	2-4	0	0	0	#NULL!	#NULL!	0	0	0	0	0	1.00	2.00	0	2	4.10	4	2.00	2.00	1.00	1.00	2.00	2.00	69.0	155.0	1.55	28.72
206	21	2	14	6	No		3	2	Disagree	Agree	4	4	2	Strongly agree	Strongly agree	15-17	1-3	8-10	0	0	0	0	0	0	0	0	0	0	1.00	1.00	0	5	4.30	3	2.00	2.00	2.00	1.00	1.00	2.00	55.0	168.0	1.68	19.49
207	24	2	1	7	No		3	3	Disagree	Agree	3	3	2	Natural	Agree	15-17	4-6	2-4	0	0	0	#NULL!	#NULL!	0	0	0	0	0	1.00	1.00	0	1	4.60	4	2.00	2.00	2.00	2.00	2.00	2.00	61.0	164.0	1.64	22.68
208	20	2	1	4	No		5	4	Strongly disagree	Disagree	1	2	5	Agree	Disagree	15-17	4-6		0	0	0	0	0	0	7	15	347	347	1.00	1.00	0	1	4.60	2	2.00	1.00	1.00	2.00	2.00	1.00	56.0	160.0	1.60	21.88
209	19	2	11	4	No		3	4	Disagree	Neutral	2	5	5	Disagree	Disagree	15-17	7-9	2-4	0	0	0	0	0	0	0	0	0	0	1.00	0.00	0	2	4.50	2	2.00	2.00	1.00	2.00	1.00	1.00	40.0	164.0	1.64	14.87
210	19	2	1	4	Yes		1	2	Strongly agree	Neutral	2	1	5	Strongly agree	Neutral	18-20	7-9	8-10	0	0	0	0	0	0	0	0	0	0	1.00	1.00	0	1	4.70	2	2.00	2.00	2.00	2.00	2.00	1.00	55.0	157.0	1.57	22.31
211	22	2	1	8	No		3	5	Strongly disagree	Strongly disagree	1	5	5	Agree	Strongly agree	12-14	7-9		0	0	0	0	0	0	0	0	0	0	1.00	0.00	0	1	3.60	1	2.00	2.00	1.00	2.00	1.00	1.00	46.0	160.0	1.60	17.97
212	18	2	11	8	No		1	5	Strongly disagree	Disagree	1	2	5	Strongly disagree	Neutral	18-20	7-9		0	0	0	0	15	0	4	30	396	396	1.00	1.00	0	2	4.50	4	2.00	2.00	1.00	2.00	2.00	1.00	44.0	154.0	1.54	18.55
213	21	2	4	8	Yes	Rheumatoid arthritis	4	2	Disagree	Disagree	2	4	5	Disagree	Disagree	18-20	7-9	11-13	0	0	0	0	0	0	0	0	0	0	1.00	1.00	0	1	4.60	4	2.00	1.00	2.00	2.00	1.00	1.00	63.0	161.0	1.61	24.30
215	22	2	11	8	Yes	PCOS	4	2	Neutral	Agree	3	5	5	Strongly disagree	Strongly disagree	12-14	4-6	2-4	0	0	0	0	0	0	0	0	0	0	1.00	0.00	0	2	3.60	4	0.00	1.00	2.00	2.00	1.00	1.00	50.0	170.0	1.70	17.30
217	24	1	11	7	Yes	Hypertension and ast	2	5	Agree	Strongly disagree	1	5	5	Natural	Neutral	15-17	7-9	2-4	1	15	120	0	0	0	0	0	0	120	1.00	3.00	0	2	3.20	4	0.00	2.00	1.00	2.00	1.00	1.00	75.0	158.0	1.58	30.04
218	21	2	2	8	No		4	3	Agree	Strongly agree	4	2	3	Agree	Agree	12-14	1-3	8-10	0	0	0	0	0	0	5	12	198	198	1.00	2.00	0	1	4.50	4	0.00	1.00	2.00	1.00	2.00	2.00	90.0	181.0	1.81	27.47
219	21	2	1	8	No		4	3	Agree	Agree	4	2	2	Natural	Disagree	15-17	4-6		0	0	0	0	0	0	3	12	119	119	1.00	1.00	0	1	4.10	4	2.00	1.00	2.00	1.00	2.00	2.00	59.0	158.0	1.58	23.63
221	24	2	11	7	No		5	1	Strongly disagree	Neutral	1	5	1	Strongly agree	Neutral	18-20	4-6	14-16	0	0	0	0	0	0	0	0	0	0	1.00	1.00	0	2	4.20	4	2.00	1.00	2.00	2.00	1.00	2.00	61.0	160.0	1.60	23.83
222	22	2	11	4	No		5	1	Strongly disagree	Strongly disagree	1	3	5	Disagree	Neutral	18-20	7-9	2-4	0	0	0	0	0	0	2	60	396	396	1.00	1.00	0	2	4.00	2	2.00	1.00	2.00	2.00	2.00	1.00	49.0	155.0	1.55	20.40
224	21	2	11	6	No		1	4	Disagree	Disagree	2	3	3	Natural	Neutral	15-17	4-6	2-4	0	0	0	0	0	0	0	0	0	0	1.00	2.00	0	2	4.50	3	2.00	2.00	1.00	2.00	2.00	2.00	70.0	162.0	1.62	26.67
227	21	2	1	8	No		4	3	Neutral	Agree	3	3	3	Natural	Neutral	18-20	4-6	5-7	0	0	0	0	0	0	0	0	0	0	1.00	3.00	0	1	3.70	4	0.00	1.00	2.00	2.00	2.00	2.00	77.0	159.0	1.59	30.46
228	22	2	1	8	No		4	2	Agree	Strongly agree	4	4	4	Agree	Neutral	15-17	1-3	8-10	0	0	0	0	0	0	0	0	0	0	1.00	1.00	0	1	4.50	4	2.00	1.00	2.00	1.00	1.00	1.00	53.0	163.0	1.63	19.95
229	18	2	1	2	No		5	4	Disagree	Neutral	2	4	4	Disagree	Strongly disagree	12-14	7-9		0	0	0	0	0	0	0	0	0	0	1.00	1.00	0	1	4.00	1	2.00	1.00	1.00	2.00	1.00	1.00	56.0	161.0	1.61	21.60
230	24	2	8	7	No		5	3	Strongly agree	Neutral	5	4	3	Natural	Strongly agree	12-14	1-3	2-4	0	0	0	0	0	0	0	0	0	0	1.00	1.00	0	1	4.30	4	2.00	1.00	2.00	1.00	1.00	2.00	61.0	160.0	1.60	23.83
231	20	2	11	6	No		1	5	Disagree	Disagree	1	5	5	Natural	Strongly disagree	15-17	1-3		0	0	0	0	0	0	0	0	0	0	1.00	1.00	0	2	4.40	3	2.00	2.00	1.00	2.00	1.00	1.00	58.0	165.0	1.65	21.30
232	21	2	11	8	No		4	4	Strongly disagree	Strongly disagree	1	1	4	Disagree	Strongly disagree	18-20	4-6	8-10	0	0	0	0	0	0	2	0	0	0	1.00	2.00	0	2	4.10	4	2.00	1.00	1.00	2.00	2.00	1.00	73.0	160.0	1.60	28.52
233	21	2	11	8	No		5	1	Strongly disagree	Neutral	1	5	1	Strongly agree	Neutral	18-20	4-6	14-16	0	0	0	2	0	0	3	0	0	0	1.00	0.00	0	2	4.50	4	2.00	1.00	2.00	2.00	1.00	2.00	50.0	168.0	1.68	17.72
234	22	2	11	8	No		4	4	Strongly disagree	Strongly disagree	1	1	4	Disagree	Strongly disagree	18-20	4-6	8-10	0	0	0	0	0	0	2	60	396	396	1.00	1.00	0	2	4.20	4	2.00	1.00	1.00	2.00	2.00	1.00	49.0	155.0	1.55	20.40
235	21	2	1	8	No		2	5	Agree	Agree	4	4	4	Agree	Agree	18-20	4-6	2-4	0	0	0	2	0	0	3	60	594	594	1.00	0.00	0	1	4.70	4	2.00	2.00	1.00	1.00	1.00	1.00	50.0	168.0	1.68	17.72
236	20	2	1	4	No		1	4	Disagree	Disagree	4	3	4	Disagree	Neutral	12-14	7-9	2-4	0	0	0	0	0	0	0	0	0	0	1.00	1.00	0	1	4.10	2	2.00	2.00	1.00	1.00	2.00	1.00	50.0	162.0	1.62	19.05
237	20	1	13	2	No		1	4	Disagree	Strongly agree	1	3	5	Strongly disagree	Strongly disagree	18-20	4-6	5-7	0	0	0	0	0	0	0	0	0	0	1.00	1.00	0	4	4.60	1	0.00	2.00	1.00	2.00	2.00	1.00	53.0	163.0	1.63	19.95
238	22	2	1	6	No		5	1	Strongly disagree	Strongly disagree	1	1	5	Disagree	Strongly disagree	18-20	4-6	5-7	2	20	320	0	0	0	7	0	0	320	1.00	1.00	0	1	4.60	3	0.00	1.00	2.00	2.00	2.00	1.00	68.0	175.0	1.75	22.20
240	20	1	13	3	No		2	5	Disagree	Neutral	2	5	3	Natural	Strongly agree	18-20	4-6	5-7	0	0	0	0	0	0	0	0	0	0	1.00	2.00	0	4	4.70	2	2.00	2.00	1.00	2.00	1.00	2.00	78.0	176.0	1.76	25.18
241	22	2	1	5	No		1	2	Strongly agree	Agree	3	2	1	Agree	Strongly disagree	12-14	4-6	8-10	0	0	0	0	0	0	0	0	0	0	1.00	3.00	0	1	4.50	3	2.00	2.00	2.00	2.00	2.00	2.00	100.0	179.0	1.79	31.21
242	21	2	1	5	No	.	3	4	Strongly agree	Disagree	5	5	4	Agree	Strongly agree	12-14	1-3	8-10	0	0	0	0	0	0	0	0	0	0	1.00	1.00	0	1	3.30	3	0.00	2.00	1.00	1.00	1.00	1.00	55.0	170.0	1.70	19.03
243	22	2	1	3	No		1	2	Disagree	Disagree	2	3	4	Natural	Neutral	15-17	7-9	8-10	0	0	0	0	0	0	0	0	0	0	1.00	3.00	0	1	4.60	2	2.00	2.00	2.00	2.00	2.00	1.00	87.0	154.0	1.54	36.68
244	24	2	1	8	No		4	4	Neutral	Agree	1	5	5	Agree	Strongly disagree	12-14	4-6	5-7	0	0	0	0	0	0	0	0	0	0	1.00	1.00	0	1	3.60	4	2.00	1.00	1.00	2.00	1.00	1.00	63.0	170.0	1.70	21.80
245	22	2	1	6	No		5	2	Disagree	Strongly disagree	2	1	4	Agree	Neutral	15-17	1-3	2-4	0	0	0	0	0	0	0	0	0	0	1.00	1.00	0	1	4.10	3	2.00	1.00	2.00	2.00	2.00	1.00	60.0	166.0	1.66	21.77
246	18	2	2	8	No		3	4	Neutral	Agree	4	1	2	Strongly agree	Strongly agree	12-14	4-6		0	0	0	0	0	0	2	0	0	0	1.00	1.00	0	1	4.50	4	2.00	2.00	1.00	1.00	2.00	2.00	63.0	163.0	1.63	23.71
247	23	2	1	8	No		1	3	Agree	Strongly agree	4	3	2	Agree	Strongly agree	18-20	4-6		0	0	0	0	0	0	4	20	264	264	1.00	1.00	0	1	4.40	4	2.00	2.00	2.00	1.00	2.00	2.00	57.0	165.0	1.65	20.94
248	21	2	1	5	No		3	4	Disagree	Disagree	2	4	4	Disagree	Disagree	18-20	4-6		0	0	0	0	0	0	0	0	0	0	1.00	1.00	0	1	4.40	3	2.00	2.00	1.00	2.00	1.00	1.00	52.0	162.0	1.62	19.81
249	22	2	1	8	No		3	3	Neutral	Neutral	3	3	3	Natural	Neutral	12-14	4-6	8-10	0	0	0	0	0	0	0	0	0	0	1.00	1.00	0	1	4.70	4	0.00	2.00	2.00	2.00	2.00	2.00	55.0	167.0	1.67	19.72
250	21	2	8	8	No		5	3	Strongly agree	Neutral	5	4	3	Natural	Strongly agree	12-14	1-3	2-4	0	0	0	0	0	0	0	0	0	0	1.00	1.00	0	1	3.80	4	0.00	1.00	2.00	1.00	1.00	2.00	63.8	164.8	1.65	23.51
251	20	2	1	6	Yes		3	3	Strongly agree	Strongly agree	5	5	2	Strongly disagree	Strongly agree	12-14	4-6	5-7	0	0	0	0	0	0	0	0	0	0	1.00	1.00	0	1	4.20	3	2.00	2.00	2.00	1.00	1.00	2.00	58.0	165.0	1.65	21.30
252	20	1	1	3	Yes		1	4	Agree	Agree	4	4	4	Agree	Agree	15-17	1-3	8-10	0	0	0	0	0	0	0	0	0	0	1.00	1.00	0	1	2.90	2	2.00	2.00	1.00	1.00	1.00	1.00	63.8	164.8	1.65	23.51
253	22	1	13	8	No		5	3	Disagree	Disagree	2	3	5	Disagree	Disagree	18-20	4-6	2-4	0	0	0	0	0	0	0	0	0	0	1.00	1.00	0	4	4.50	4	0.00	1.00	2.00	2.00	2.00	1.00	58.0	159.0	1.59	22.94
254	22	2	1	5	Yes		2	1	Strongly agree	Neutral	4	2	5	Natural	Disagree	15-17	4-6	11-13	0	0	0	0	0	0	6	30	594	594	1.00	0.00	0	1	4.60	3	2.00	2.00	2.00	1.00	2.00	1.00	43.0	159.0	1.59	17.01
255	19	2	1	5	Yes		3	5	Strongly agree	Disagree	3	1	1	Natural	Neutral	15-17	4-6	8-10	0	0	0	0	0	0	0	0	0	0	1.00	1.00	0	1	3.50	3	2.00	2.00	1.00	2.00	2.00	2.00	63.8	164.8	1.65	23.51
256	22	2	1	7	No		3	1	Agree	Agree	3	3	3	Natural	Neutral	15-17	4-6	2-4	0	0	0	0	0	0	0	0	0	0	1.00	1.00	0	1	3.60	4	2.00	2.00	2.00	2.00	2.00	2.00	63.8	164.8	1.65	23.51
259	20	2	1	4	No		5	2	Disagree	Neutral	3	2	4	Natural	Agree	12-14	7-9		0	0	0	0	0	0	5	30	495	495	1.00	2.00	0	1	4.50	2	2.00	1.00	2.00	2.00	2.00	1.00	75.0	164.0	1.64	27.89
260	24	1	1	8	No		1	4	Agree	Agree	4	4	4	Agree	Agree	15-17	4-6	8-10	0	0	0	0	0	0	6	30	594	594	1.00	2.00	0	1	3.50	4	2.00	2.00	1.00	1.00	1.00	1.00	70.0	158.0	1.58	28.04
261	22	1	2	10	No		3	3	Strongly disagree	Neutral	1	3	4	Natural	Neutral	12-14	1-3	5-7	0	0	0	0	0	0	0	0	0	0	1.00	3.00	0	1	4.30	5	2.00	2.00	2.00	2.00	2.00	1.00	75.0	74.0	0.74	136.96
262	22	1	1	8	No		5	1	Disagree	Agree	3	1	1	Natural	Agree	12-14	4-6	2-4	0	0	0	0	0	0	0	0	0	0	1.00	1.00	0	1	3.10	4	2.00	1.00	2.00	2.00	2.00	2.00	61.0	176.0	1.76	19.69
263	24	2	14	7	No		4	2	Neutral	Agree	4	2	4	Natural	Neutral	18-20	1-3	14-16	0	0	0	0	0	0	0	0	0	0	1.00	1.00	0	5	4.40	4	2.00	1.00	2.00	1.00	2.00	1.00	80.0	186.0	1.86	23.12
265	22	1	13	8	Yes	Asthma	2	3	Agree	Strongly agree	5	3	3	Natural	Strongly agree	12-14	1-3		0	0	0	0	0	0	0	0	0	0	1.00	1.00	0	4	4.30	4	2.00	2.00	2.00	1.00	2.00	2.00	54.0	169.0	1.69	18.91
268	24	1	13	8	No		1	4	Disagree	Agree	4	4	4	Disagree	Agree	18-20	4-6	5-7	0	0	0	0	0	0	0	0	0	0	1.00	3.00	0	4	3.50	4	2.00	2.00	1.00	1.00	1.00	1.00	90.0	167.0	1.67	32.27
269	22	1	13	8	No		5	3	Strongly agree	Strongly agree	5	1	2	Natural	Disagree	15-17	4-6		0	0	0	0	0	0	2	80	528	528	1.00	1.00	0	4	4.00	4	2.00	1.00	2.00	1.00	2.00	2.00	72.0	189.0	1.89	20.16
272	22	2	2	8	No		4	2	Strongly disagree	Neutral	1	3	5	Strongly disagree	Strongly disagree	15-17	4-6	2-4	0	0	0	0	0	0	0	0	0	0	1.00	1.00	0	1	4.10	4	2.00	1.00	2.00	2.00	2.00	1.00	54.0	169.0	1.69	18.91
273	22	1	13	8	No		3	3	Agree	Agree	4	3	4	Agree	Agree	18-20	7-9	11-13	0	0	0	0	0	0	#NULL!	#NULL!	0	0	1.00	0.00	0	4	4.70	4	2.00	2.00	2.00	1.00	2.00	1.00	48.0	165.0	1.65	17.63
274	22	2	2	8	No		4	2	Strongly disagree	Neutral	1	3	5	Strongly disagree	Strongly disagree	15-17	4-6	2-4	0	0	0	0	0	0	0	0	0	0	1.00	2.00	0	1	4.00	4	2.00	1.00	2.00	2.00	2.00	1.00	93.0	186.0	1.86	26.88
275	22	1	13	8	No		3	4	Agree	Neutral	4	2	5	Disagree	Disagree	15-17	1-3	5-7	0	0	0	0	#NULL!	0	#NULL!	#NULL!	0	0	1.00	0.00	0	4	4.50	4	2.00	2.00	1.00	1.00	2.00	1.00	48.0	165.0	1.65	17.63
276	22	1	1	5	No		1	3	Agree	Strongly agree	2	4	4	Agree	Disagree	15-17	1-3	5-7	0	0	0	0	#NULL!	0	0	0	0	0	1.00	1.00	0	1	2.70	3	2.00	2.00	2.00	2.00	1.00	1.00	53.0	169.0	1.69	18.56
277	22	1	14	8	No		1	2	Agree	Agree	4	4	5	Natural	Agree	12-14	4-6	14-16	0	0	0	0	#NULL!	0	0	0	0	0	1.00	1.00	0	5	4.30	4	0.00	2.00	2.00	1.00	1.00	1.00	54.0	169.0	1.69	18.91
278	21	1	13	5	No		3	3	Agree	Agree	4	3	4	Agree	Agree	18-20	7-9	11-13	0	0	0	0	#NULL!	0	2	0	0	0	1.00	1.00	0	4	4.40	3	2.00	2.00	2.00	1.00	2.00	1.00	68.0	169.0	1.69	23.81
279	22	2	9	8	No		2	5	Neutral	Neutral	1	5	5	Natural	Agree	12-14	4-6	2-4	0	0	0	0	#NULL!	0	0	0	0	0	1.00	2.00	0	1	4.20	4	2.00	2.00	1.00	2.00	1.00	1.00	93.0	186.0	1.86	26.88
283	22	2	1	8	No		1	3	Disagree	Disagree	1	2	1	Agree	Neutral	12-14	4-6		0	0	0	0	0	0	0	0	0	0	1.00	1.00	0	1	4.10	4	2.00	2.00	2.00	2.00	2.00	2.00	54.0	169.0	1.69	18.91
285	19	1	1	4	No		2	3	Strongly disagree	Neutral	1	3	1	Strongly disagree	Strongly disagree	18-20	4-6	11-13	0	0	0	0	0	0	0	0	0	0	1.00	0.00	0	1	4.40	2	2.00	2.00	2.00	2.00	2.00	2.00	47.0	160.0	1.60	18.36
287	21	1	1	6	No		5	1	Strongly disagree	Strongly disagree	1	1	5	Strongly disagree	Strongly disagree	15-17	7-9	2-4	0	0	0	0	0	0	3	30	297	297	1.00	1.00	0	1	4.60	3	2.00	1.00	2.00	2.00	2.00	1.00	62.0	169.0	1.69	21.71
288	24	1	1	7	No		2	5	Strongly disagree	Strongly disagree	1	1	5	Strongly disagree	Strongly disagree	12-14	7-9	2-4	0	0	0	0	0	0	7	0	0	0	1.00	1.00	0	1	3.70	4	2.00	2.00	1.00	2.00	2.00	1.00	78.0	179.0	1.79	24.34
289	24	1	1	7	No		5	1	Strongly disagree	Strongly disagree	1	4	5	Strongly disagree	Strongly disagree	15-17	4-6	5-7	0	0	0	0	0	0	0	0	0	0	1.00	2.00	0	1	3.20	4	2.00	1.00	2.00	2.00	1.00	1.00	77.0	175.0	1.75	25.14
290	22	2	6	6	Yes	mild pulmonary valve	5	4	Neutral	Agree	2	4	4	Agree	Agree	15-17	7-9	11-13	0	0	0	0	0	0	0	0	0	0	1.00	2.00	0	1	3.50	3	0.00	1.00	1.00	2.00	1.00	1.00	90.0	183.0	1.83	26.87
292	20	1	10	4	No		5	2	Disagree	Neutral	2	5	4	Agree	Strongly disagree	18-20	4-6	2-4	0	0	0	0	0	0	#NULL!	#NULL!	0	0	1.00	1.00	0	1	4.20	2	2.00	1.00	2.00	2.00	1.00	1.00	63.0	172.0	1.72	21.30
293	21	1	2	8	No		5	1	Strongly disagree	Neutral	1	5	4	Natural	Disagree	18-20	4-6	5-7	0	0	0	#NULL!	0	0	3	22	218	218	1.00	2.00	0	1	3.70	4	2.00	1.00	2.00	2.00	1.00	1.00	83.0	181.0	1.81	25.34
295	21	1	2	6	No		3	5	Disagree	Neutral	2	2	5	Natural	Agree	18-20	4-6	8-10	0	0	0	0	0	0	0	0	0	0	1.00	1.00	0	1	4.30	3	0.00	2.00	1.00	2.00	2.00	1.00	65.0	180.0	1.80	20.06
296	21	1	2	6	No		4	5	Strongly agree	Disagree	4	5	5	Natural	Neutral	18-20	4-6	11-13	0	0	0	0	0	0	0	0	0	0	1.00	2.00	0	1	3.50	3	2.00	1.00	1.00	1.00	1.00	1.00	82.0	180.0	1.80	25.31
297	21	1	4	6	No		1	3	Agree	Disagree	5	3	2	Strongly agree	Agree	12-14	4-6	5-7	0	0	0	0	0	0	0	0	0	0	1.00	3.00	0	1	4.10	3	2.00	2.00	2.00	1.00	2.00	2.00	106.0	187.0	1.87	30.31
298	22	1	6	8	No		1	4	Neutral	Agree	4	2	2	Agree	Neutral	18-20	1-3	5-7	0	0	0	0	0	0	0	0	0	0	1.00	3.00	0	1	4.40	4	2.00	2.00	1.00	1.00	2.00	2.00	120.0	178.0	1.78	37.87
299	22	1	1	8	No		1	4	Agree	Disagree	3	2	3	Natural	Neutral	15-17	4-6		0	0	0	0	0	0	0	0	0	0	1.00	2.00	0	1	4.60	4	2.00	2.00	1.00	2.00	2.00	2.00	83.0	178.0	1.78	26.20
300	20	2	1	5	No		5	2	Disagree	Neutral	2	3	2	Natural	Strongly disagree	12-14	4-6	5-7	0	0	0	0	0	0	0	0	0	0	1.00	2.00	0	1	3.90	3	2.00	1.00	2.00	2.00	2.00	2.00	75.0	168.0	1.68	26.57
301	20	1	1	4	No		1	4	Disagree	Strongly disagree	3	4	4	Agree	Agree	15-17	1-3	2-4	0	0	0	0	0	0	0	0	0	0	1.00	0.00	0	1	4.70	2	2.00	2.00	1.00	2.00	1.00	1.00	45.0	158.0	1.58	18.03
302	21	1	1	8	No		5	3	Disagree	Agree	2	4	4	Natural	Disagree	18-20	4-6	2-4	0	0	0	0	0	0	0	0	0	0	1.00	1.00	0	1	4.10	4	2.00	1.00	2.00	2.00	1.00	1.00	77.0	178.0	1.78	24.30
303	22	1	1	8	No		5	4	Disagree	Disagree	2	2	2	Natural	Disagree	18-20	7-9	2-4	0	0	0	0	0	0	7	15	347	347	1.00	1.00	0	1	4.50	4	2.00	1.00	1.00	2.00	2.00	2.00	61.0	167.0	1.67	21.87
304	21	1	2	8	No		1	3	Disagree	Agree	4	2	2	Natural	Neutral	15-17	4-6	5-7	0	0	0	0	0	0	0	0	0	0	1.00	0.00	0	1	3.80	4	2.00	2.00	2.00	1.00	2.00	2.00	54.0	175.0	1.75	17.63
306	21	1	2	8	No		1	2	Agree	Strongly agree	5	5	2	Agree	Strongly agree	18-20	4-6	2-4	0	0	0	0	0	0	0	0	0	0	1.00	2.00	0	1	4.20	2	2.00	2.00	2.00	1.00	1.00	2.00	85.0	173.0	1.73	28.40
307	22	1	2	8	No		4	2	Disagree	Neutral	2	2	2	Agree	Disagree	15-17	4-6	5-7	0	0	0	0	0	0	0	0	0	0	1.00	2.00	0	1	4.30	4	2.00	1.00	2.00	2.00	2.00	2.00	88.0	178.0	1.78	27.77
308	22	1	1	8	No		3	3	Neutral	Agree	3	4	4	Agree	Disagree	15-17	1-3	5-7	0	0	0	0	0	0	7	0	0	0	1.00	2.00	0	1	4.30	4	2.00	2.00	2.00	2.00	1.00	1.00	86.0	174.0	1.74	28.41
309	20	1	1	3	No		1	3	Strongly agree	Disagree	2	2	3	Agree	Strongly disagree	15-17	4-6	2-4	0	0	0	0	0	0	0	0	0	0	1.00	2.00	0	1	3.60	4	2.00	2.00	2.00	2.00	2.00	2.00	86.0	180.0	1.80	26.54
310	20	1	1	3	No		3	4	Strongly disagree	Strongly disagree	1	4	5	Strongly agree	Strongly agree	18-20	1-3	8-10	0	0	0	0	60	0	0	0	0	0	1.00	1.00	0	1	4.70	2	2.00	2.00	1.00	2.00	1.00	1.00	67.0	175.0	1.75	21.88
311	21	2	1	8	No		3	5	Disagree	Disagree	2	4	4	Disagree	Neutral	15-17	4-6	5-7	0	0	0	0	0	0	0	0	0	0	1.00	1.00	0	1	4.40	4	0.00	2.00	1.00	2.00	1.00	1.00	55.0	167.0	1.67	19.72
313	22	2	2	7	Yes	Hypertension	4	2	Neutral	Neutral	3	2	1	Agree	Neutral	18-20	4-6	5-7	0	0	0	0	0	0	7	0	0	0	1.00	1.00	0	1	3.50	4	2.00	1.00	2.00	2.00	2.00	2.00	73.0	184.0	1.84	21.56
315	21	1	1	8	No		1	3	Strongly agree	Disagree	2	2	3	Agree	Strongly disagree	15-17	4-6	2-4	0	0	0	0	0	0	0	0	0	0	1.00	1.00	0	1	4.50	4	2.00	2.00	2.00	2.00	2.00	2.00	58.0	162.0	1.62	22.10
316	20	1	1	3	No		3	4	Agree	Disagree	5	1	4	Natural	Strongly disagree	12-14	4-6	8-10	0	0	0	0	0	0	0	0	0	0	1.00	1.00	0	1	4.60	2	2.00	2.00	1.00	1.00	2.00	1.00	67.0	175.0	1.75	21.88
317	24	1	2	8	Yes	Cardiac problems- WP	5	3	Agree	Neutral	3	3	1	Agree	Strongly agree	15-17	4-6	5-7	0	0	0	0	0	0	0	0	0	0	1.00	2.00	0	1	3.60	4	2.00	1.00	2.00	2.00	2.00	2.00	85.0	176.0	1.76	27.44
318	22	1	1	8	No		4	5	Strongly agree	Disagree	4	5	5	Natural	Neutral	18-20	4-6	11-13	0	0	0	6	0	0	7	0	0	0	1.00	3.00	0	1	4.20	4	2.00	1.00	1.00	1.00	1.00	1.00	91.0	170.0	1.70	31.49
319	21	1	2	6	No		1	2	Agree	Strongly agree	5	5	2	Agree	Strongly agree	18-20	4-6	2-4	0	0	0	0	0	0	0	0	0	0	1.00	3.00	0	1	4.30	3	2.00	2.00	2.00	1.00	1.00	2.00	106.0	187.0	1.87	30.31
320	22	2	1	8	No		3	5	Disagree	Disagree	2	4	4	Disagree	Neutral	15-17	4-6	5-7	0	0	0	0	0	0	0	0	0	0	1.00	2.00	0	1	4.10	4	2.00	2.00	1.00	2.00	1.00	1.00	88.0	178.0	1.78	27.77
323	22	2	2	8	No		3	5	Disagree	Disagree	1	5	5	Agree	Agree	18-20	4-6	5-7	0	0	0	#NULL!	#NULL!	0	0	0	0	0	1.00	2.00	0	1	4.50	4	0.00	2.00	1.00	2.00	1.00	1.00	77.0	165.0	1.65	28.28
324	21	2	2	8	No		3	4	Disagree	Agree	3	4	4	Agree	Strongly agree	15-17	4-6	8-10	0	0	0	0	0	0	0	0	0	0	1.00	1.00	0	1	4.20	4	2.00	2.00	1.00	2.00	1.00	1.00	56.0	161.0	1.61	21.60
325	21	1	1	8	No		5	3	Disagree	Agree	2	4	4	Natural	Disagree	18-20	4-6	2-4	0	0	0	0	0	0	0	0	0	0	1.00	1.00	0	1	4.80	4	2.00	1.00	2.00	2.00	1.00	1.00	52.0	156.0	1.56	21.37
326	22	2	2	8	Yes	Hypertension	4	2	Neutral	Neutral	3	2	1	Agree	Neutral	18-20	4-6	5-7	0	0	0	0	0	0	7	15	347	347	1.00	1.00	0	1	4.50	4	0.00	1.00	2.00	2.00	2.00	2.00	61.0	167.0	1.67	21.87
328	20	1	1	4	No		5	2	Disagree	Neutral	2	5	4	Agree	Strongly disagree	18-20	4-6	2-4	0	0	0	0	0	0	0	0	0	0	1.00	0.00	0	1	3.50	2	0.00	1.00	2.00	2.00	1.00	1.00	52.0	168.0	1.68	18.42
329	21	1	1	8	No		5	2	Neutral	Strongly agree	2	1	1	Natural	Strongly agree	12-14	7-9	5-7	0	0	0	0	0	0	3	22	218	218	1.00	2.00	0	1	3.50	4	2.00	1.00	2.00	2.00	2.00	2.00	83.0	181.0	1.81	25.34
330	20	1	1	4	No		2	3	Disagree	Strongly agree	3	1	1	Strongly agree	Neutral	12-14	1-3	2-4	0	0	0	0	0	0	0	0	0	0	1.00	0.00	0	1	4.60	2	2.00	2.00	2.00	2.00	2.00	2.00	50.0	175.0	1.75	16.33
331	21	1	1	8	No		1	3	Strongly agree	Disagree	2	2	3	Agree	Strongly disagree	15-17	4-6	2-4	0	60	0	1	60	240	7	15	347	587	1.00	1.00	0	1	3.30	4	0.00	2.00	2.00	2.00	2.00	2.00	74.0	180.0	1.80	22.84
333	21	2	6	8	No		4	3	Disagree	Neutral	2	1	4	Natural	Agree	18-20	7-9	5-7	0	0	0	0	0	0	3	22	218	218	1.00	2.00	0	1	3.70	4	2.00	1.00	2.00	2.00	2.00	1.00	83.0	181.0	1.81	25.34
334	20	2	2	6	No		3	4	Disagree	Agree	3	4	4	Agree	Strongly agree	15-17	4-6	8-10	0	0	0	0	0	0	4	15	198	198	1.00	0.00	0	1	4.50	3	2.00	2.00	1.00	2.00	1.00	1.00	43.0	155.0	1.55	17.90
335	21	2	1	8	No		5	1	Strongly disagree	Neutral	1	5	5	Disagree	Disagree	12-14	4-6	5-7	0	0	0	0	0	0	0	0	0	0	1.00	1.00	0	1	4.60	4	2.00	1.00	2.00	2.00	1.00	1.00	52.0	156.0	1.56	21.37
336	22	1	1	8	No		1	3	Strongly disagree	Agree	4	4	2	Natural	Agree	15-17	4-6	11-13	0	0	0	0	0	0	1	0	0	0	1.00	2.00	0	1	3.80	4	2.00	2.00	2.00	1.00	1.00	2.00	82.0	172.0	1.72	27.72
337	20	1	1	4	No		2	4	Neutral	Agree	3	1	3	Natural	Strongly agree	15-17	4-6		0	0	0	0	0	0	0	0	0	0	1.00	2.00	0	1	3.20	2	0.00	2.00	1.00	2.00	2.00	2.00	90.0	176.0	1.76	29.05
341	20	1	12	4	No		2	5	Neutral	Disagree	2	5	4	Disagree	Disagree	15-17	1-3	8-10	0	0	0	0	0	0	0	0	0	0	1.00	1.00	0	3	4.50	2	2.00	2.00	1.00	2.00	1.00	1.00	70.0	170.0	1.70	24.22
342	20	1	12	4	No		4	3	Neutral	Disagree	3	2	1	Agree	Disagree	15-17	4-6	2-4	0	0	0	0	0	0	0	0	0	0	1.00	3.00	0	3	2.90	2	0.00	1.00	2.00	2.00	2.00	2.00	105.0	173.0	1.73	35.08
343	20	1	1	4	No		5	1	Disagree	Neutral	3	2	2	Agree	Agree	15-17	4-6	5-7	0	0	0	0	0	0	0	0	0	0	1.00	3.00	0	1	3.70	2	2.00	1.00	2.00	2.00	2.00	2.00	88.0	169.0	1.69	30.81
344	22	1	1	7	No		1	4	Strongly disagree	Disagree	2	4	3	Natural	Neutral	15-17	1-3	5-7	0	0	0	0	0	0	0	0	0	0	1.00	3.00	0	1	3.50	4	2.00	2.00	1.00	2.00	1.00	2.00	104.0	174.0	1.74	34.35
345	20	1	12	4	No		2	5	Neutral	Disagree	2	5	4	Disagree	Disagree	15-17	1-3	8-10	0	0	0	0	0	0	4	30	396	396	1.00	0.00	0	3	4.30	2	0.00	2.00	1.00	2.00	1.00	1.00	50.0	167.0	1.67	17.93
346	20	1	1	4	No		5	1	Strongly disagree	Strongly disagree	1	3	3	Natural	Neutral	12-14	4-6	8-10	0	0	0	0	0	0	0	0	0	0	1.00	3.00	0	1	2.80	2	2.00	1.00	2.00	2.00	2.00	2.00	105.0	173.0	1.73	35.08
347	21	1	1	7	No		3	3	Neutral	Neutral	3	3	3	Natural	Neutral	15-17	4-6	8-10	0	0	0	0	0	0	0	0	0	0	1.00	1.00	0	1	4.50	4	2.00	2.00	2.00	2.00	2.00	2.00	90.0	191.0	1.91	24.67
348	24	1	13	3	No		3	1	Strongly disagree	Strongly disagree	1	5	5	Strongly disagree	Strongly disagree	18-20	4-6	5-7	0	0	0	0	0	0	0	0	0	0	1.00	1.00	0	4	3.30	2	2.00	2.00	2.00	2.00	1.00	1.00	55.0	170.0	1.70	19.03
349	20	1	1	4	No		3	4	Disagree	Disagree	2	2	4	Strongly disagree	Disagree	15-17	4-6	5-7	0	0	0	0	0	0	0	0	0	0	1.00	1.00	0	1	4.50	2	0.00	2.00	1.00	2.00	2.00	1.00	74.0	182.0	1.82	22.34
351	22	1	1	6	No		1	3	Disagree	Agree	5	3	4	Natural	Strongly agree	15-17	4-6	2-4	0	0	0	0	120	0	3	30	297	297	1.00	1.00	0	1	4.70	3	2.00	2.00	2.00	1.00	2.00	1.00	67.0	169.0	1.69	23.46
352	20	1	1	5	No		4	2	Disagree	Disagree	2	4	5	Natural	Strongly disagree	12-14	4-6	5-7	0	0	0	0	0	0	0	0	0	0	1.00	3.00	0	1	3.50	3	2.00	1.00	2.00	2.00	1.00	1.00	133.0	190.0	1.90	36.84
353	20	1	1	3	No		3	4	Agree	Strongly agree	4	2	2	Strongly agree	Agree	12-14	4-6		0	0	0	0	0	0	3	0	0	0	1.00	3.00	0	1	4.44	2	2.00	2.00	1.00	1.00	2.00	2.00	88.0	168.0	1.68	31.18
354	22	1	9	8	No		3	2	Agree	Agree	4	4	2	Agree	Agree	18-20	4-6		0	0	0	0	0	0	0	45	0	0	1.00	1.00	0	1	4.70	4	2.00	2.00	2.00	1.00	1.00	2.00	65.0	170.0	1.70	22.49
356	20	1	1	4	No		5	1	Strongly disagree	Strongly disagree	1	2	4	Disagree	Strongly disagree	18-20	4-6	8-10	0	0	0	0	0	0	0	0	0	0	1.00	2.00	0	1	4.00	2	2.00	1.00	2.00	2.00	2.00	1.00	90.0	177.0	1.77	28.73
357	20	1	4	4	Yes	GERD	1	3	Strongly disagree	Agree	2	3	4	Disagree	Disagree	18-20	4-6	11-13	0	0	0	#NULL!	#NULL!	0	0	0	0	0	1.00	2.00	0	1	3.50	2	2.00	2.00	2.00	2.00	2.00	1.00	84.0	178.0	1.78	26.51
358	25	1	1	10	No		3	4	Neutral	Neutral	3	3	3	Agree	Neutral	12-14	4-6		0	0	0	0	0	0	0	0	0	0	1.00	0.00	0	1	4.20	5	2.00	2.00	1.00	2.00	2.00	2.00	52.0	169.0	1.69	18.21
359	19	1	1	3	No		1	4	Disagree	Neutral	2	3	4	Natural	Disagree	15-17	4-6	5-7	0	0	0	0	0	0	1	0	0	0	1.00	1.00	0	1	3.90	2	0.00	2.00	1.00	2.00	2.00	1.00	58.0	169.0	1.69	20.31
360	20	1	1	4	No		1	4	Disagree	Neutral	2	2	2	Natural	Disagree	12-14	4-6	5-7	0	0	0	0	0	0	2	0	0	0	1.00	1.00	0	1	3.80	2	2.00	2.00	1.00	2.00	2.00	2.00	60.0	170.0	1.70	20.76
361	22	1	10	6	No		4	3	Disagree	Disagree	2	3	3	Natural	Agree	18-20	4-6	14-16	0	0	0	0	0	0	3	0	0	0	1.00	1.00	0	1	3.50	3	2.00	1.00	2.00	2.00	2.00	2.00	62.0	171.0	1.71	21.20
362	22	2	1	8	No		1	5	Disagree	Disagree	2	2	4	Natural	Agree	15-17	4-6	8-10	0	0	0	0	0	0	6	0	0	0	1.00	1.00	0	1	4.40	4	2.00	2.00	1.00	2.00	2.00	1.00	57.0	169.0	1.69	19.96
364	22	2	1	3	No		3	3	Disagree	Neutral	4	5	2	Agree	Agree	12-14	4-6	2-4	0	0	0	0	0	0	0	30	0	0	1.00	1.00	0	1	4.50	2	0.00	2.00	2.00	1.00	1.00	2.00	52.0	157.0	1.57	21.10
365	18	2	1	2	No		1	3	Neutral	Disagree	3	3	2	Agree	Agree	15-17	4-6	8-10	0	0	0	0	0	0	0	0	0	0	1.00	2.00	0	1	4.00	1	2.00	2.00	2.00	2.00	2.00	2.00	61.0	154.0	1.54	25.72
366	21	2	1	8	No		1	5	Disagree	Disagree	2	2	4	Natural	Agree	15-17	4-6	8-10	0	0	0	0	0	0	0	0	0	0	1.00	0.00	0	1	3.00	4	2.00	2.00	1.00	2.00	2.00	1.00	45.0	160.0	1.60	17.58
368	23	2	1	8	No		4	4	Disagree	Strongly disagree	1	5	4	Agree	Disagree	15-17	4-6		0	0	0	0	0	0	0	0	0	0	1.00	1.00	0	1	4.00	4	2.00	1.00	1.00	2.00	1.00	1.00	58.0	156.0	1.56	23.83
369	22	2	1	4	No		3	5	Strongly disagree	Strongly disagree	1	1	5	Natural	Neutral	12-14	7-9	2-4	0	0	0	0	0	0	2	14	92	92	1.00	1.00	0	1	3.50	2	2.00	2.00	1.00	2.00	2.00	1.00	56.0	161.0	1.61	21.60
370	20	2	1	2	No		4	4	Disagree	Agree	2	2	4	Natural	Strongly disagree	12-14	1-3	2-4	0	0	0	0	0	0	2	10	66	66	1.00	0.00	0	1	4.50	1	2.00	1.00	1.00	2.00	2.00	1.00	45.0	156.0	1.56	18.49
372	20	1	1	4	No		1	5	Neutral	Agree	4	2	3	Natural	Disagree	15-17	4-6	5-7	0	0	0	0	0	0	0	0	0	0	1.00	0.00	0	1	4.50	2	2.00	2.00	1.00	1.00	2.00	2.00	49.0	167.0	1.67	17.57
373	22	2	1	6	No		3	4	Disagree	Strongly agree	3	3	3	Natural	Neutral	12-14	4-6	8-10	0	0	0	0	0	0	0	0	0	0	1.00	2.00	0	1	4.50	3	2.00	2.00	1.00	2.00	2.00	2.00	78.0	171.0	1.71	26.67
374	20	1	1	1	No		3	3	Neutral	Neutral	3	3	3	Natural	Neutral	18-20	7-9	14-16	0	0	0	0	0	0	7	2	46	46	1.00	1.00	0	1	3.50	1	2.00	2.00	2.00	2.00	2.00	2.00	57.0	161.0	1.61	21.99
375	24	1	1	3	No		2	5	Neutral	Strongly agree	5	1	3	Strongly agree	Strongly agree	15-17	7-9	5-7	0	0	0	0	0	0	0	0	0	0	1.00	2.00	0	1	3.00	2	0.00	2.00	1.00	1.00	2.00	2.00	100.0	190.0	1.90	27.70
376	22	1	1	6	No		3	3	Neutral	Neutral	3	3	3	Natural	Neutral	15-17	7-9	14-16	3	0	0	2	0	0	5	0	0	0	1.00	1.00	0	1	4.00	3	0.00	2.00	2.00	2.00	2.00	2.00	67.0	170.0	1.70	23.18
377	22	1	1	5	No		3	3	Strongly disagree	Strongly disagree	3	2	3	Natural	Neutral	12-14	1-3	14-16	0	0	0	0	0	0	0	0	0	0	1.00	1.00	0	1	4.00	3	2.00	2.00	2.00	2.00	2.00	2.00	57.0	168.0	1.68	20.20
378	22	1	1	6	No		5	1	Neutral	Neutral	3	3	3	Natural	Neutral	18-20	4-6	11-13	0	0	0	0	0	0	0	0	0	0	1.00	0.00	0	1	3.50	3	2.00	1.00	2.00	2.00	2.00	2.00	50.0	165.0	1.65	18.37
379	24	1	1	5	No		5	1	Strongly disagree	Strongly disagree	1	1	5	Strongly disagree	Strongly disagree	12-14	7-9	2-4	0	0	0	0	0	0	0	0	0	0	1.00	1.00	0	1	4.00	3	2.00	1.00	2.00	2.00	2.00	1.00	60.0	170.0	1.70	20.76
380	21	1	11	7	No		5	1	Strongly disagree	Neutral	3	4	4	Natural	Neutral	18-20	4-6	5-7	0	0	0	0	0	0	0	0	0	0	1.00	1.00	0	2	3.50	4	2.00	1.00	2.00	2.00	1.00	1.00	70.0	180.0	1.80	21.60
381	24	1	1	5	No		5	1	Strongly disagree	Strongly disagree	1	1	5	Strongly disagree	Strongly disagree	15-17	4-6	2-4	0	0	0	0	0	0	0	0	0	0	1.00	1.00	0	1	4.00	3	2.00	1.00	2.00	2.00	2.00	1.00	87.0	192.0	1.92	23.60
382	22	2	1	7	No		4	3	Agree	Strongly agree	5	1	3	Natural	Disagree	12-14	4-6		0	0	0	0	0	0	0	0	0	0	1.00	1.00	0	1	3.00	4	0.00	1.00	2.00	1.00	2.00	2.00	60.0	169.0	1.69	21.01
383	19	2	1	3	No		3	4	Disagree	Strongly agree	3	3	3	Natural	Neutral	12-14	4-6	8-10	0	0	0	#NULL!	#NULL!	0	0	0	0	0	1.00	1.00	0	1	4.00	2	2.00	2.00	1.00	2.00	2.00	2.00	55.0	155.0	1.55	22.89
384	20	2	1	1	No		4	4	Disagree	Agree	2	2	4	Natural	Strongly disagree	12-14	1-3	2-4	0	0	0	0	0	0	7	2	46	46	1.00	1.00	0	1	3.50	1	2.00	1.00	1.00	2.00	2.00	1.00	57.0	161.0	1.61	21.99
386	22	1	1	5	No		3	3	Neutral	Neutral	3	3	3	Natural	Neutral	15-17	4-6	8-10	0	0	0	0	0	0	3	0	0	0	1.00	1.00	0	1	3.50	3	2.00	2.00	2.00	2.00	2.00	2.00	63.0	169.0	1.69	22.06
387	22	2	13	5	No		3	4	Agree	Neutral	4	3	4	Natural	Neutral	15-17	7-9	5-7	0	0	0	0	0	0	3	0	0	0	1.00	1.00	0	4	3.50	3	2.00	2.00	1.00	1.00	2.00	1.00	63.0	169.0	1.69	22.06
388	21	1	1	6	No		3	3	Agree	Agree	5	5	2	Agree	Strongly agree	12-14	1-3	2-4	0	0	0	0	0	0	0	0	0	0	1.00	1.00	0	1	4.50	3	2.00	2.00	2.00	1.00	1.00	2.00	50.0	160.0	1.60	19.53
389	21	1	1	6	No		3	3	Agree	Agree	4	3	3	Agree	Agree	12-14	1-3	2-4	0	0	0	0	0	0	0	0	0	0	1.00	1.00	0	1	4.00	3	2.00	2.00	2.00	1.00	2.00	2.00	59.0	177.0	1.77	18.83
390	28	1	1	3	No		4	3	Agree	Agree	3	1	2	Agree	Neutral	15-17	1-3		0	0	0	0	0	0	0	0	0	0	1.00	3.00	0	1	2.50	2	2.00	1.00	2.00	2.00	2.00	2.00	105.0	176.0	1.76	33.90
392	22	1	12	4	No		3	3	Agree	Strongly agree	5	3	4	Natural	Strongly agree	15-17	1-3	5-7	0	0	0	0	0	0	0	0	0	0	1.00	2.00	0	3	3.00	2	2.00	2.00	2.00	1.00	2.00	1.00	66.0	162.0	1.62	25.15
393	20	1	1	4	No		3	5	Disagree	Neutral	2	2	5	Natural	Agree	18-20	4-6	8-10	0	0	0	0	0	0	0	0	0	0	1.00	1.00	0	1	4.00	2	2.00	2.00	1.00	2.00	2.00	1.00	50.0	164.0	1.64	18.59
394	20	1	1	6	No		3	5	Disagree	Neutral	2	2	5	Natural	Agree	18-20	4-6	8-10	0	0	0	0	0	0	0	0	0	0	1.00	2.00	0	1	3.50	3	2.00	2.00	1.00	2.00	2.00	1.00	82.0	180.0	1.80	25.31
395	20	2	13	6	No		3	4	Agree	Neutral	4	3	4	Natural	Neutral	15-17	7-9	5-7	0	0	0	0	0	0	0	0	0	0	1.00	2.00	0	4	3.50	3	2.00	2.00	1.00	1.00	2.00	1.00	82.0	180.0	1.80	25.31
396	20	2	1	6	No		1	4	Strongly agree	Neutral	5	4	4	Agree	Neutral	12-14	4-6		0	0	0	0	0	0	0	0	0	0	1.00	1.00	0	1	4.50	3	2.00	2.00	1.00	1.00	1.00	1.00	50.0	160.0	1.60	19.53
53	20	2	1	6	No		5	5	Strongly disagree	Strongly disagree	1	3	5	Strongly disagree	Strongly disagree	15-17	7-9	8-10	0	0	0	0	0	0	7	45	1040	1040	2.00	1.00	0	1	4.50	4	2.00	1.00	1.00	2.00	2.00	1.00	63.0	169.0	1.69	22.06
54	20	2	4	4	No		4	2	Disagree	Agree	3	2	2	Disagree	Neutral	15-17	4-6	5-7	0	0	0	0	0	0	5	60	990	990	2.00	1.00	0	1	4.70	2	2.00	1.00	2.00	2.00	2.00	2.00	49.0	157.0	1.57	19.88
64	21	2	3	8	No		1	4	Disagree	Disagree	1	3	5	Disagree	Agree	15-17	7-9		0	0	0	0	0	0	3	300	2970	2970	2.00	1.00	0	1	4.40	4	2.00	2.00	1.00	2.00	2.00	1.00	60.0	163.0	1.63	22.58
66	21	2	1	8	No		5	4	Disagree	Disagree	2	1	1	Agree	Agree	15-17	4-6	5-7	0	0	0	2	25	200	5	45	743	943	2.00	1.00	0	1	4.60	4	2.00	1.00	1.00	2.00	2.00	2.00	55.0	157.0	1.57	22.31
75	20	2	11	4	No		3	2	Neutral	Neutral	4	1	1	Strongly agree	Strongly agree	15-17	4-6	2-4	6	60	2880	0	0	0	0	0	0	2880	2.00	1.00	0	2	3.50	4	0.00	2.00	2.00	1.00	2.00	2.00	72.0	178.0	1.78	22.72
88	21	2	1	6	No		1	4	Disagree	Disagree	2	4	3	Disagree	Disagree	15-17	4-6	5-7	0	0	0	#NULL!	0	0	7	40	924	924	2.00	2.00	0	1	4.50	4	2.00	2.00	1.00	2.00	1.00	2.00	84.0	172.0	1.72	28.39
98	22	2	4	8	No		2	4	Disagree	Strongly disagree	2	4	4	Disagree	Neutral	15-17	4-6	2-4	0	0	0	0	0	0	7	45	1040	1040	2.00	1.00	0	1	4.50	4	2.00	2.00	1.00	2.00	1.00	1.00	64.0	162.0	1.62	24.39
103	20	2	11	5	No		5	1	Neutral	Neutral	3	3	3	Strongly agree	Strongly agree	15-17	1-3	2-4	3	55	1320	0	0	0	2	15	99	1419	2.00	0.00	0	2	4.60	2	2.00	1.00	2.00	2.00	2.00	2.00	43.0	159.0	1.59	17.01
105	20	2	1	4	No		4	4	Agree	Strongly agree	4	2	3	Agree	Neutral	15-17	4-6	5-7	2	60	960	0	0	0	4	0	0	960	2.00	2.00	0	1	3.60	4	2.00	1.00	1.00	1.00	2.00	2.00	99.0	186.0	1.86	28.62
106	19	2	1	4	No		4	3	Strongly disagree	Neutral	1	2	5	Natural	Neutral	15-17	4-6	5-7	0	0	0	4	60	960	5	20	330	1290	2.00	1.00	0	1	4.20	4	2.00	1.00	2.00	2.00	2.00	1.00	55.0	150.0	1.50	24.44
110	22	2	1	8	No		4	2	Strongly agree	Strongly agree	5	2	3	Agree	Neutral	15-17	4-6		1	45	360	3	0	0	5	22	363	723	2.00	1.00	0	1	4.30	3	2.00	1.00	2.00	1.00	2.00	2.00	57.0	156.0	1.56	23.42
111	22	2	2	8	Yes	Heart disease	4	4	Disagree	Disagree	2	4	4	Natural	Disagree	15-17		5-7	1	45	360	3	0	0	5	22	363	723	2.00	1.00	0	1	4.10	4	2.00	1.00	1.00	2.00	1.00	1.00	57.0	156.0	1.56	23.42
119	18	1	1	1	No		4	3	Strongly agree	Neutral	4	2	2	Natural	Neutral	15-17	1-3	2-4	2	90	1440	7	30	840	7	0	0	2280	2.00	1.00	0	1	4.60	4	2.00	1.00	2.00	1.00	2.00	2.00	60.0	170.0	1.70	20.76
124	24	2	3	8	No		5	4	Strongly disagree	Strongly disagree	1	2	1	Strongly disagree	Strongly disagree	15-17	4-6	2-4	0	0	0	0	0	0	7	60	1386	1386	2.00	1.00	0	1	3.20	4	0.00	1.00	1.00	2.00	2.00	2.00	77.0	177.0	1.77	24.58
126	22	2	3	8	No		4	2	Agree	Agree	3	2	1	Natural	Agree	15-17	4-6	11-13	0	0	0	3	120	1440	0	0	0	1440	2.00	1.00	0	1	4.50	4	2.00	1.00	2.00	2.00	2.00	2.00	57.0	153.0	1.53	24.35
132	22	1	1	8	No		1	5	Neutral	Strongly agree	3	4	1	Agree	Disagree	12-14	1-3		0	#NULL!	0	0	0	0	5	150	2475	2475	2.00	3.00	0	1	4.20	4	2.00	2.00	1.00	2.00	1.00	2.00	86.0	169.0	1.69	30.11
133	22	2	6	8	No		5	3	Strongly disagree	Strongly disagree	1	2	5	Strongly disagree	Strongly disagree	18-20	4-6	8-10	0	0	0	0	0	0	5	150	2475	2475	2.00	3.00	0	1	4.80	4	2.00	1.00	2.00	2.00	2.00	1.00	86.0	169.0	1.69	30.11
157	22	2	11	8	Yes	I have celiac diseas	5	1	Strongly disagree	Neutral	2	5	5	Agree	Strongly disagree	18-20	7-9	8-10	0	0	0	0	0	0	7	120	2772	2772	2.00	1.00	0	2	4.50	4	2.00	1.00	2.00	2.00	1.00	1.00	49.0	154.0	1.54	20.66
161	22	2	11	8	No		5	1	Strongly disagree	Neutral	1	5	1	Strongly agree	Neutral	18-20	4-6	14-16	0	0	0	0	0	0	7	65	1502	1502	2.00	3.00	0	2	4.60	4	2.00	1.00	2.00	2.00	1.00	2.00	105.0	155.0	1.55	43.70
169	20	2	1	6	No		4	4	Disagree	Agree	2	4	2	Agree	Agree	18-20	4-6	2-4	0	0	0	0	0	0	3	120	1188	1188	2.00	1.00	0	1	3.50	2	0.00	1.00	1.00	2.00	1.00	2.00	47.0	159.0	1.59	18.59
174	20	1	11	6	No		5	1	Strongly disagree	Strongly disagree	1	5	3	Strongly agree	Strongly agree	15-17	4-6		0	0	0	2	120	960	0	0	0	960	2.00	1.00	0	2	3.50	4	0.00	1.00	2.00	2.00	1.00	2.00	52.0	166.0	1.66	18.87
192	20	2	2	6	No		3	2	Agree	Agree	4	4	4	Disagree	Disagree	18-20	7-9	14-16	0	0	0	2	120	960	0	0	0	960	2.00	1.00	0	1	4.60	2	2.00	2.00	2.00	1.00	1.00	1.00	52.0	166.0	1.66	18.87
202	19	2	11	4	No		1	4	Disagree	Disagree	2	3	3	Natural	Neutral	15-17	4-6	2-4	3	90	2160	0	0	0	3	22	218	2378	2.00	1.00	0	2	3.30	4	0.00	2.00	1.00	2.00	2.00	2.00	59.0	162.0	1.62	22.48
203	19	2	11	4	No		3	5	Strongly disagree	Strongly disagree	1	5	5	Natural	Strongly agree	18-20	7-9		0	0	0	#NULL!	0	0	4	60	792	792	2.00	1.00	0	2	4.50	2	2.00	2.00	1.00	2.00	1.00	1.00	51.0	155.0	1.55	21.23
205	19	2	2	4	No		5	4	Strongly disagree	Disagree	1	4	5	Disagree	Strongly disagree	18-20	7-9	2-4	3	90	2160	0	0	0	3	22	218	2378	2.00	1.00	0	1	3.70	4	2.00	1.00	1.00	2.00	1.00	1.00	59.0	162.0	1.62	22.48
214	22	1	1	7	No		4	2	Strongly agree	Strongly agree	5	5	5	Strongly agree	Strongly agree	18-20	4-6	5-7	0	0	0	0	0	0	7	60	1386	1386	2.00	2.00	0	1	4.50	3	2.00	1.00	2.00	1.00	1.00	1.00	72.0	161.0	1.61	27.78
216	21	2	1	6	No		5	5	Strongly disagree	Neutral	1	5	1	Agree	Strongly agree	18-20	4-6		0	0	0	0	0	0	7	60	1386	1386	2.00	2.00	0	1	4.60	4	2.00	1.00	1.00	2.00	1.00	2.00	57.0	150.0	1.50	25.33
220	24	2	1	8	No		5	4	Disagree	Neutral	2	4	4	Disagree	Strongly disagree	12-14	7-9		0	0	0	0	0	0	7	120	2772	2772	2.00	0.00	0	1	3.80	4	2.00	1.00	1.00	2.00	1.00	1.00	45.0	158.0	1.58	18.03
223	21	2	1	6	No		5	3	Strongly disagree	Agree	1	5	3	Natural	Disagree	18-20	7-9	2-4	0	0	0	0	0	0	3	120	1188	1188	2.00	1.00	0	1	3.20	2	0.00	1.00	2.00	2.00	1.00	2.00	47.0	159.0	1.59	18.59
225	19	2	11	4	Yes	PCOS	4	2	Neutral	Agree	3	5	5	Strongly disagree	Strongly disagree	12-14	4-6	2-4	0	0	0	#NULL!	0	0	4	60	792	792	2.00	1.00	0	2	4.70	2	2.00	1.00	2.00	2.00	1.00	1.00	51.0	155.0	1.55	21.23
239	22	1	13	8	No		3	4	Disagree	Disagree	2	5	4	Natural	Agree	18-20	4-6	2-4	0	0	0	0	0	0	7	60	1386	1386	2.00	1.00	0	4	4.80	2	2.00	2.00	1.00	2.00	1.00	1.00	50.0	163.0	1.63	18.82
257	23	2	1	10	No		3	1	Agree	Agree	3	3	3	Natural	Neutral	15-17	4-6	2-4	0	0	0	0	0	0	3	70	693	693	2.00	2.00	0	1	4.30	2	2.00	2.00	2.00	2.00	2.00	2.00	65.0	160.0	1.60	25.39
258	23	2	13	10	No		4	4	Strongly disagree	Strongly disagree	1	2	5	Natural	Agree	18-20	7-9	2-4	0	0	0	0	0	0	3	70	693	693	2.00	2.00	0	4	4.50	2	2.00	1.00	1.00	2.00	2.00	1.00	65.0	160.0	1.60	25.39
264	22	1	2	10	No		4	2	Strongly agree	Strongly agree	5	1	2	Strongly disagree	Strongly disagree	15-17	1-3		0	0	0	0	0	0	7	120	2772	2772	2.00	1.00	0	1	2.90	2	0.00	1.00	2.00	1.00	2.00	2.00	47.0	152.0	1.52	20.34
267	29	1	13	10	No		1	2	Neutral	Neutral	3	4	3	Natural	Neutral	18-20	7-9		0	0	0	0	0	0	7	30	693	693	2.00	3.00	0	4	3.70	2	2.00	2.00	2.00	2.00	1.00	2.00	115.0	170.0	1.70	39.79
271	29	1	1	10	No		1	3	Agree	Strongly agree	2	4	4	Agree	Disagree	15-17	1-3	5-7	0	0	0	0	0	0	7	30	693	693	2.00	3.00	0	1	3.50	4	0.00	2.00	2.00	2.00	1.00	1.00	115.0	170.0	1.70	39.79
280	24	1	13	8	No		1	3	Agree	Strongly agree	5	1	4	Disagree	Disagree	15-17	1-3	14-16	0	0	0	0	#NULL!	0	5	120	1980	1980	2.00	1.00	0	4	4.30	2	2.00	2.00	2.00	1.00	2.00	1.00	63.0	167.0	1.67	22.59
281	24	2	1	8	No		1	3	Disagree	Disagree	1	2	1	Agree	Neutral	12-14	4-6		0	0	0	5	60	1200	7	60	1386	2586	2.00	1.00	0	1	2.80	2	0.00	2.00	2.00	2.00	2.00	2.00	62.0	173.0	1.73	20.72
282	19	1	1	3	No		1	3	Agree	Strongly agree	2	4	4	Agree	Disagree	15-17	1-3	5-7	1	90	720	0	0	0	7	20	462	1182	2.00	2.00	0	1	4.50	4	2.00	2.00	2.00	2.00	1.00	1.00	95.0	180.0	1.80	29.32
284	19	2	14	3	No		4	4	Disagree	Agree	4	4	2	Natural	Neutral	18-20	7-9	5-7	1	90	720	0	0	0	7	20	462	1182	2.00	2.00	0	5	3.30	2	0.00	1.00	1.00	1.00	1.00	2.00	95.0	180.0	1.80	29.32
286	24	2	6	8	No		4	3	Strongly disagree	Disagree	3	2	4	Natural	Neutral	18-20	7-9	5-7	5	2	80	5	120	2400	0	0	0	2480	2.00	1.00	0	1	4.50	2	2.00	1.00	2.00	2.00	2.00	1.00	86.0	190.0	1.90	23.82
291	20	1	1	6	No		3	4	Neutral	Strongly agree	4	4	3	Agree	Agree	18-20	4-6	2-4	0	0	0	0	0	0	3	210	2079	2079	2.00	1.00	0	1	4.20	4	2.00	2.00	1.00	1.00	1.00	2.00	49.0	157.0	1.57	19.88
294	21	1	2	6	Yes	Gilbert syndrome	3	5	Disagree	Disagree	2	4	4	Natural	Disagree	18-20	4-6	8-10	0	0	0	6	120	2880	4	4	53	2933	2.00	1.00	0	1	4.70	3	2.00	2.00	1.00	2.00	1.00	1.00	70.0	170.0	1.70	24.22
305	19	1	4	4	Yes	Asthma	3	5	Strongly disagree	Strongly disagree	2	5	5	Natural	Strongly disagree	18-20	4-6	2-4	3	0	0	0	0	0	5	60	990	990	2.00	1.00	0	1	3.50	3	0.00	2.00	1.00	2.00	1.00	1.00	66.0	187.0	1.87	18.87
312	22	1	2	8	No		5	1	Strongly disagree	Strongly disagree	1	1	1	Natural	Strongly agree	18-20	4-6	8-10	0	0	0	0	0	0	7	30	693	693	2.00	1.00	0	1	4.44	2	2.00	1.00	2.00	2.00	2.00	2.00	59.0	162.0	1.62	22.48
314	21	2	1	8	No		3	4	Strongly disagree	Strongly disagree	1	3	3	Natural	Strongly disagree	15-17	4-6	5-7	0	0	0	0	0	0	4	120	1584	1584	2.00	1.00	0	1	4.70	4	2.00	2.00	1.00	2.00	2.00	2.00	59.0	167.0	1.67	21.16
321	22	1	1	8	No		2	3	Disagree	Strongly agree	3	1	1	Strongly agree	Neutral	12-14	1-3	2-4	0	0	0	0	0	0	7	30	693	693	2.00	1.00	0	1	3.50	2	0.00	2.00	2.00	2.00	2.00	2.00	59.0	162.0	1.62	22.48
322	21	2	2	8	Yes	Asthma	4	3	Strongly agree	Neutral	2	1	5	Strongly disagree	Neutral	15-17	4-6	2-4	0	60	0	0	60	0	7	45	1040	1040	2.00	1.00	0	1	4.00	2	2.00	1.00	2.00	2.00	2.00	1.00	74.0	180.0	1.80	22.84
327	21	1	12	8	Yes	Asthma	5	4	Neutral	Agree	3	1	3	Natural	Strongly disagree	15-17	4-6	5-7	0	0	0	0	0	0	4	120	1584	1584	2.00	1.00	0	3	3.50	2	0.00	1.00	1.00	2.00	2.00	2.00	59.0	167.0	1.67	21.16
332	20	1	1	3	No		5	2	Disagree	Neutral	2	5	4	Agree	Strongly disagree	18-20	4-6	2-4	0	0	0	7	60	1680	0	0	0	1680	2.00	1.00	0	1	4.20	5	2.00	1.00	2.00	2.00	1.00	1.00	67.0	175.0	1.75	21.88
350	21	1	1	8	No		1	5	Strongly agree	Neutral	2	4	5	Agree	Neutral	18-20	1-3	5-7	0	0	0	0	0	0	5	60	990	990	2.00	1.00	0	1	3.90	2	2.00	2.00	1.00	2.00	1.00	1.00	67.0	173.0	1.73	22.39
355	20	1	13	4	No		5	1	Strongly disagree	Strongly disagree	1	5	5	Strongly disagree	Neutral	18-20	7-9	11-13	0	0	0	0	0	0	4	60	792	792	2.00	2.00	0	4	3.80	2	2.00	1.00	2.00	2.00	1.00	1.00	72.0	164.0	1.64	26.77
363	21	2	13	5	No		3	4	Agree	Neutral	4	3	4	Natural	Neutral	15-17	7-9	5-7	0	0	0	6	30	720	6	0	0	720	2.00	1.00	0	4	3.50	3	0.00	2.00	1.00	1.00	2.00	1.00	67.0	168.0	1.68	23.74
367	20	2	1	5	No		2	4	Neutral	Disagree	3	5	3	Disagree	Neutral	15-17	4-6	8-10	0	0	0	6	30	720	6	0	0	720	2.00	1.00	0	1	4.40	4	2.00	2.00	1.00	2.00	1.00	2.00	67.0	168.0	1.68	23.74
371	18	2	1	2	No		1	5	Agree	Strongly agree	1	1	1	Strongly agree	Strongly disagree	18-20	4-6	2-4	0	0	0	0	0	0	7	60	1386	1386	2.00	0.00	0	1	4.60	3	2.00	2.00	1.00	2.00	2.00	2.00	45.0	157.0	1.57	18.26
385	18	1	1	2	No		3	3	Neutral	Neutral	3	3	3	Natural	Neutral	15-17	4-6	8-10	0	0	0	0	0	0	7	60	1386	1386	2.00	0.00	0	1	4.50	3	2.00	2.00	2.00	2.00	2.00	2.00	45.0	157.0	1.57	18.26
391	28	2	1	7	No		1	4	Agree	Agree	4	4	4	Agree	Agree	15-17	4-6	8-10	5	20	800	#NULL!	#NULL!	0	4	0	0	800	2.00	1.00	0	1	4.50	2	2.00	2.00	1.00	1.00	1.00	1.00	76.0	180.0	1.80	23.46
55	22	2	1	8	No		4	3	Disagree	Neutral	4	3	4	Agree	Strongly agree	15-17	7-9	8-10	2	120	1920	3	120	1440	4	60	792	4152	3.00	1.00	0	1	4.00	1	2.00	1.00	2.00	1.00	2.00	1.00	56.0	160.0	1.60	21.88
60	21	2	1	8	No		4	2	Strongly disagree	Disagree	1	5	5	Natural	Strongly disagree	12-14	4-6	11-13	5	100	4000	0	0	0	2	40	264	4264	3.00	1.00	0	1	3.00	4	0.00	1.00	2.00	2.00	1.00	1.00	57.0	158.0	1.58	22.83
62	21	2	1	8	No		2	5	Strongly disagree	Disagree	1	1	5	Disagree	Disagree	15-17	4-6	2-4	6	150	7200	6	15	360	7	30	693	8253	3.00	2.00	0	1	4.00	3	2.00	2.00	1.00	2.00	2.00	1.00	80.0	176.0	1.76	25.83
78	18	2	1	4	No		4	5	Strongly disagree	Strongly disagree	1	5	5	Strongly disagree	Strongly disagree	15-17	4-6	8-10	4	120	3840	0	0	0	0	30	0	3840	3.00	1.00	0	1	4.00	4	2.00	1.00	1.00	2.00	1.00	1.00	76.0	181.0	1.81	23.20
82	18	2	1	4	No		4	5	Strongly disagree	Strongly disagree	1	5	5	Strongly disagree	Strongly disagree	15-17	4-6	8-10	4	120	3840	0	0	0	0	0	0	3840	3.00	1.00	0	1	3.50	2	0.00	1.00	1.00	2.00	1.00	1.00	76.0	181.0	1.81	23.20
89	22	2	1	6	No		4	2	Strongly agree	Strongly agree	4	2	2	Disagree	Neutral	12-14	1-3	2-4	4	30	960	5	60	1200	7	40	924	3084	3.00	1.00	0	1	4.50	1	2.00	1.00	2.00	1.00	2.00	2.00	47.0	159.0	1.59	18.59
102	19	2	7	4	No		4	4	Strongly disagree	Neutral	1	1	4	Disagree	Disagree	12-14	1-3	2-4	2	60	960	7	120	3360	7	120	2772	7092	3.00	1.00	0	1	4.50	1	2.00	1.00	1.00	2.00	2.00	1.00	63.0	171.0	1.71	21.55
113	20	1	13	4	Yes	Myocardial bridging	3	3	Strongly disagree	Strongly disagree	1	5	3	Strongly disagree	Disagree	18-20	4-6	2-4	0	0	0	0	0	0	7	180	4158	4158	3.00	0.00	0	4	4.50	2	2.00	2.00	2.00	2.00	1.00	2.00	40.0	152.0	1.52	17.31
117	20	1	1	3	Yes	alergic rehinitis	4	2	Neutral	Neutral	2	4	2	Strongly agree	Strongly agree	15-17	1-3		0	0	0	#NULL!	0	0	7	180	4158	4158	3.00	1.00	0	1	4.50	3	2.00	1.00	2.00	2.00	1.00	2.00	68.0	176.0	1.76	21.95
120	22	2	3	8	No		4	2	Agree	Agree	3	2	1	Natural	Agree	15-17	4-6	11-13	3	120	2880	1	120	480	6	120	2376	5736	3.00	1.00	0	1	3.50	1	0.00	1.00	2.00	2.00	2.00	2.00	64.0	175.0	1.75	20.90
128	24	2	6	7	No		5	3	Strongly disagree	Strongly disagree	1	2	5	Strongly disagree	Strongly disagree	18-20	4-6	8-10	0	0	0	5	60	1200	7	150	3465	4665	3.00	1.00	0	1	3.00	2	0.00	1.00	2.00	2.00	2.00	1.00	73.0	175.0	1.75	23.84
139	22	2	12	8	No		4	3	Neutral	Agree	3	3	5	Disagree	Neutral	15-17	4-6	5-7	5	75	3000	0	0	0	3	15	149	3149	3.00	1.00	0	3	4.00	3	2.00	1.00	2.00	2.00	2.00	1.00	56.0	160.0	1.60	21.88
141	22	2	1	8	No		1	5	Disagree	Disagree	2	4	5	Agree	Disagree	15-17	4-6	8-10	5	75	3000	0	0	0	3	15	149	3149	3.00	1.00	0	1	4.00	3	2.00	2.00	1.00	2.00	1.00	1.00	56.0	160.0	1.60	21.88
146	19	1	1	4	No		2	5	Strongly agree	Strongly agree	5	5	5	Strongly agree	Strongly agree	18-20	4-6	8-10	0	0	0	4	150	2400	7	60	1386	3786	3.00	1.00	0	1	3.50	3	0.00	2.00	1.00	1.00	1.00	1.00	51.0	160.0	1.60	19.92
182	20	2	2	5	No		3	4	Disagree	Disagree	2	4	3	Natural	Agree	15-17	1-3	11-13	3	150	3600	7	120	3360	7	30	693	7653	3.00	0.00	0	1	4.00	3	2.00	2.00	1.00	2.00	1.00	2.00	52.0	170.0	1.70	17.99
184	20	2	11	4	No		4	5	Strongly disagree	Strongly disagree	1	5	5	Strongly disagree	Strongly disagree	12-14	4-6	2-4	4	180	5760	1	60	240	7	240	5544	11544	3.00	1.00	0	2	3.50	4	0.00	1.00	1.00	2.00	1.00	1.00	64.0	160.0	1.60	25.00
226	20	2	2	6	No		1	4	Strongly disagree	Agree	3	4	5	Strongly disagree	Strongly disagree	12-14	1-3	11-13	0	0	0	0	0	0	7	180	4158	4158	3.00	2.00	0	1	4.00	3	2.00	2.00	1.00	2.00	1.00	1.00	78.0	163.0	1.63	29.36
266	24	1	1	10	No		3	3	Agree	Agree	4	2	2	Natural	Neutral	18-20	4-6	2-4	5	120	4800	0	0	0	7	90	2079	6879	3.00	1.00	0	1	3.00	4	0.00	2.00	2.00	1.00	2.00	2.00	63.0	167.0	1.67	22.59
270	24	1	1	6	No		3	3	Agree	Agree	4	2	2	Natural	Neutral	18-20	4-6	2-4	5	120	4800	#NULL!	#NULL!	0	5	20	330	5130	3.00	2.00	0	1	4.00	2	2.00	2.00	2.00	1.00	2.00	2.00	82.0	177.0	1.77	26.17
338	22	1	12	4	No		2	4	Neutral	Agree	3	1	3	Natural	Strongly agree	15-17	4-6		0	0	0	7	120	3360	#NULL!	#NULL!	0	3360	3.00	1.00	0	3	3.50	1	0.00	2.00	1.00	2.00	2.00	2.00	69.0	171.0	1.71	23.60
339	22	1	12	4	No		2	4	Neutral	Agree	3	1	3	Natural	Strongly agree	15-17	4-6		0	0	0	7	120	3360	#NULL!	#NULL!	0	3360	3.00	1.00	0	3	4.50	1	2.00	2.00	1.00	2.00	2.00	2.00	69.0	171.0	1.71	23.60
340	22	1	1	4	No		4	5	Strongly disagree	Disagree	3	4	5	Natural	Strongly disagree	12-14	1-3	2-4	0	0	0	7	120	3360	#NULL!	#NULL!	0	3360	3.00	1.00	0	1	3.50	3	0.00	1.00	1.00	2.00	1.00	1.00	69.0	171.0	1.71	23.60
